# Supplementary material for: 5-Acetyl-3-(5-phenyl-1H-pyrazol-3-yl)-1,3,4-thia­diazol-2(3H)-one monohydrate
Source: Acta Crystallogr Sect E Struct Rep Online. 2013 Apr 27;69(Pt 5):o798. doi: 10.1107/S1600536813010817 (PMC3648319; doi:10.1107/S1600536813010817)
Supplement: Supplementary file 1 [file e-69-0o798-sup1.cif]

##############################################################################
#                                                                            #
# This CIF contains the data in a paper accepted for publication in          #
# Acta Crystallographica Section E. It conforms to the requirements of       #
# Notes for Authors for Acta Crystallographica Section E, and has been       #
# peer reviewed under the auspices of the IUCr Commission on Journals.       #
#                                                                            #
# Full details of the Crystallographic Information File format               #
# are given in the paper "The Crystallographic Information File (CIF):       #
# a New Standard Archive File for Crystallography" by S. R. Hall, F. H.      #
# Allen and I. D. Brown [Acta Cryst. (1991), A47, 655-685].                  #
#                                                                            #
# The current version of the core CIF dictionary is obtainable from          #
# ftp://ftp.iucr.org/pub/cif_core.dic.                                       #
#                                                                            #
# Software is freely available for graphical display of the structure(s)     #
# in this CIF. For information consult the CIF software page                 #
# http://www.iucr.org/resources/cif/software.                                #
#                                                                            #
# This file may be used for bona fide research purposes within the           #
# scientific community so long as proper attribution is given to the journal # 
# article from which it was obtained.                                        #
#                                                                            #
##############################################################################
data_I
_audit_creation_method     SHELXL-97
_chemical_name_systematic
;
5-Acetyl-3-(5-phenyl-1<i>H</i>-pyrazol-3-yl)-1,3,4-thiadiazol-2(3<i>H</i>)-one
monohydrate
;
_chemical_name_common     ?
_chemical_formula_moiety     'C13 H10 N4 O2 S, H2 O1'
_chemical_formula_sum     'C13 H12 N4 O3 S'
_chemical_formula_iupac     'C13 H10 N4 O2 S, H2 O1'
_chemical_formula_weight     304.33
_chemical_melting_point     ?
_symmetry_cell_setting     monoclinic
_symmetry_space_group_name_H-M     'P 21/n'
_symmetry_space_group_name_Hall     '-P 2yn'
loop_
    _symmetry_equiv_pos_as_xyz
    'x, y, z'
    '-x+1/2, y+1/2, -z+1/2'
    '-x, -y, -z'
    'x-1/2, -y-1/2, z-1/2'
_cell_length_a     7.6084(2)
_cell_length_b     25.5788(4)
_cell_length_c     7.6524(2)
_cell_angle_alpha     90.00
_cell_angle_beta     111.974(3)
_cell_angle_gamma     90.00
_cell_volume     1381.07(6)
_cell_formula_units_Z     4
_cell_measurement_reflns_used     5915
_cell_measurement_theta_min     3.45
_cell_measurement_theta_max     74.67
_cell_measurement_temperature     296(2)
_exptl_crystal_description     'plate'
_exptl_crystal_colour     'brown'
_exptl_crystal_size_max     0.35
_exptl_crystal_size_mid     0.19
_exptl_crystal_size_min     0.06
_exptl_crystal_density_diffrn     1.464
_exptl_crystal_density_meas     ?
_exptl_crystal_density_method     'not measured'
_exptl_crystal_F_000     632
_exptl_absorpt_coefficient_mu     2.245
_exptl_absorpt_correction_type     multi-scan
_exptl_absorpt_process_details     '(CrysAlis PRO; Agilent, 2012)'
_exptl_absorpt_correction_T_min     0.77770
_exptl_absorpt_correction_T_max     1.00000
_exptl_special_details     ?
_diffrn_ambient_temperature     296(2)
_diffrn_radiation_type     CuK\a
_diffrn_radiation_wavelength     1.54184
_diffrn_radiation_source     'SuperNova (Cu) X-ray Source'
_diffrn_radiation_monochromator     mirror
_diffrn_measurement_device_type
                              'Agilent SuperNova (Dual, Cu at zero, Atlas, CCD)'
_diffrn_measurement_method     '\w scans'
_diffrn_detector_area_resol_mean     ?
_diffrn_reflns_number     10797
_diffrn_reflns_av_R_equivalents     0.0323
_diffrn_reflns_av_sigmaI/netI     0.0232
_diffrn_reflns_theta_min     3.46
_diffrn_reflns_theta_max     74.83
_diffrn_reflns_theta_full     74.83
_diffrn_measured_fraction_theta_max     0.984
_diffrn_measured_fraction_theta_full     0.984
_diffrn_reflns_limit_h_min     -9
_diffrn_reflns_limit_h_max     9
_diffrn_reflns_limit_k_min     -31
_diffrn_reflns_limit_k_max     31
_diffrn_reflns_limit_l_min     -9
_diffrn_reflns_limit_l_max     6
_diffrn_standards_number     0
_diffrn_standards_interval_count     .
_diffrn_standards_interval_time     .
_diffrn_standards_decay_%     ?
_refine_special_details
;
 Refinement of F^2^ against ALL reflections.  The weighted R-factor wR and
 goodness of fit S are based on F^2^, conventional R-factors R are based
 on F, with F set to zero for negative F^2^. The threshold expression of
 F^2^ > 2sigma(F^2^) is used only for calculating R-factors(gt) etc. and is
 not relevant to the choice of reflections for refinement.  R-factors based
 on F^2^ are statistically about twice as large as those based on F, and R-
 factors based on ALL data will be even larger.
;
_reflns_number_total     2806
_reflns_number_gt     2498
_reflns_threshold_expression     I>2\s(I)
_refine_ls_structure_factor_coef     Fsqd
_refine_ls_matrix_type     full
_refine_ls_R_factor_all     0.0409
_refine_ls_R_factor_gt     0.0363
_refine_ls_wR_factor_gt     0.0997
_refine_ls_wR_factor_ref     0.1057
_refine_ls_goodness_of_fit_ref     1.066
_refine_ls_restrained_S_all     1.066
_refine_ls_number_reflns     2806
_refine_ls_number_parameters     238
_refine_ls_number_restraints     0
_refine_ls_hydrogen_treatment     refall
_refine_ls_weighting_scheme     calc
_refine_ls_weighting_details
         'calc w=1/[\s^2^(Fo^2^)+(0.0609P)^2^+0.1856P] where P=(Fo^2^+2Fc^2^)/3'
_atom_sites_solution_hydrogens     geom
_atom_sites_solution_primary     direct
_atom_sites_solution_secondary     difmap
_refine_ls_shift/su_max     0.002
_refine_ls_shift/su_mean     0.000
_refine_diff_density_max     0.232
_refine_diff_density_min     -0.186
_refine_ls_extinction_method     none
_refine_ls_extinction_coef     ?
loop_
    _atom_type_symbol
    _atom_type_description
    _atom_type_scat_dispersion_real
    _atom_type_scat_dispersion_imag
    _atom_type_scat_source
    'C' 'C' 0.0033 0.0016
                         'International Tables Vol C Tables 4.2.6.8 and 6.1.1.4'
    'H' 'H' 0.0000 0.0000
                         'International Tables Vol C Tables 4.2.6.8 and 6.1.1.4'
    'N' 'N' 0.0061 0.0033
                         'International Tables Vol C Tables 4.2.6.8 and 6.1.1.4'
    'O' 'O' 0.0492 0.0322
                         'International Tables Vol C Tables 4.2.6.8 and 6.1.1.4'
    'S' 'S' 0.3331 0.5567
                         'International Tables Vol C Tables 4.2.6.8 and 6.1.1.4'
_computing_data_collection     'CrysAlis PRO (Agilent, 2012)'
_computing_cell_refinement     'CrysAlis PRO (Agilent, 2012)'
_computing_data_reduction     'CrysAlis PRO (Agilent, 2012)'
_computing_structure_solution     'SHELXS97 (Sheldrick, 2008)'
_computing_structure_refinement     'SHELXL97 (Sheldrick, 2008)'
_computing_molecular_graphics     'PLATON (Spek, 2009)'
_computing_publication_material
;
WinGX (Farrugia, 2012) and X-SEED (Barbour, 2001)
;
loop_
    _atom_site_type_symbol
    _atom_site_label
    _atom_site_fract_x
    _atom_site_fract_y
    _atom_site_fract_z
    _atom_site_U_iso_or_equiv
    _atom_site_adp_type
    _atom_site_calc_flag
    _atom_site_refinement_flags
    _atom_site_occupancy
    _atom_site_symmetry_multiplicity
    _atom_site_disorder_assembly
    _atom_site_disorder_group
    S S12 0.59223(6) 0.644569(15) 0.75319(6) 0.05072(15) Uani d . 1 1 . .
    O O1 0.5175(2) 0.55662(5) 0.90067(17) 0.0659(4) Uani d . 1 1 . .
    N N3 0.40123(17) 0.56623(4) 0.57705(17) 0.0362(3) Uani d . 1 1 . .
    O O2 0.5725(2) 0.72711(5) 0.4716(2) 0.0757(4) Uani d . 1 1 . .
    N N4 0.39508(17) 0.60041(4) 0.43842(17) 0.0375(3) Uani d . 1 1 . .
    N N1 0.11453(18) 0.46444(5) 0.33689(18) 0.0408(3) Uani d . 1 1 . .
    N N2 0.19673(18) 0.51164(5) 0.34177(17) 0.0398(3) Uani d . 1 1 . .
    C C10 0.4991(2) 0.58140(6) 0.7612(2) 0.0439(3) Uani d . 1 1 . .
    C C7 0.15808(19) 0.44351(5) 0.5095(2) 0.0361(3) Uani d . 1 1 . .
    C C9 0.29698(18) 0.51911(5) 0.52301(19) 0.0338(3) Uani d . 1 1 . .
    C C11 0.4876(2) 0.64236(5) 0.5106(2) 0.0398(3) Uani d . 1 1 . .
    C C1 0.08453(19) 0.39258(5) 0.5408(2) 0.0383(3) Uani d . 1 1 . .
    C C8 0.2800(2) 0.47822(5) 0.6365(2) 0.0387(3) Uani d . 1 1 . .
    C C12 0.4979(2) 0.68747(6) 0.3918(3) 0.0487(4) Uani d . 1 1 . .
    C C2 0.1125(2) 0.37673(7) 0.7226(3) 0.0505(4) Uani d . 1 1 . .
    H H2 0.177(3) 0.3992(9) 0.834(3) 0.068(6) Uiso d . 1 1 . .
    C C6 -0.0130(2) 0.35941(6) 0.3906(3) 0.0480(4) Uani d . 1 1 . .
    H H6 -0.037(3) 0.3691(8) 0.264(3) 0.052(5) Uiso d . 1 1 . .
    C C13 0.4163(3) 0.68076(8) 0.1839(3) 0.0589(5) Uani d . 1 1 . .
    H H13B 0.364(5) 0.7089(14) 0.126(5) 0.116(11) Uiso d . 1 1 . .
    H H13C 0.501(6) 0.6663(17) 0.145(7) 0.165(17) Uiso d . 1 1 . .
    H H13A 0.313(4) 0.6562(12) 0.135(4) 0.099(9) Uiso d . 1 1 . .
    C C4 -0.0469(3) 0.29574(6) 0.6054(3) 0.0599(5) Uani d . 1 1 . .
    H H4 -0.085(3) 0.2633(9) 0.629(3) 0.071(6) Uiso d . 1 1 . .
    C C3 0.0476(3) 0.32821(7) 0.7542(3) 0.0600(5) Uani d . 1 1 . .
    H H3 0.071(3) 0.3194(9) 0.876(4) 0.072(7) Uiso d . 1 1 . .
    C C5 -0.0788(3) 0.31131(6) 0.4244(3) 0.0570(4) Uani d . 1 1 . .
    H H5 -0.140(4) 0.2917(9) 0.319(4) 0.078(7) Uiso d . 1 1 . .
    H H1 0.025(3) 0.4545(8) 0.221(3) 0.059(6) Uiso d . 1 1 . .
    H H8 0.337(3) 0.4743(7) 0.766(3) 0.046(5) Uiso d . 1 1 . .
    O O3W 0.8281(2) 0.44007(6) 0.0009(2) 0.0683(4) Uani d . 1 1 . .
    H H3A 0.816(4) 0.4505(10) -0.110(4) 0.089(8) Uiso d . 1 1 . .
    H H3B 0.722(6) 0.4442(16) 0.006(5) 0.145(16) Uiso d . 1 1 . .
loop_
    _atom_site_aniso_label
    _atom_site_aniso_U_11
    _atom_site_aniso_U_22
    _atom_site_aniso_U_33
    _atom_site_aniso_U_12
    _atom_site_aniso_U_13
    _atom_site_aniso_U_23
    S12 0.0611(3) 0.0453(2) 0.0392(2) -0.01426(16) 0.01118(19) -0.00717(15)
    O1 0.0838(9) 0.0722(8) 0.0307(6) -0.0271(7) 0.0087(6) 0.0042(6)
    N3 0.0429(6) 0.0336(5) 0.0290(6) -0.0032(4) 0.0100(5) 0.0016(4)
    O2 0.0992(11) 0.0428(6) 0.0740(10) -0.0249(7) 0.0196(8) -0.0011(6)
    N4 0.0448(6) 0.0321(5) 0.0341(6) -0.0010(4) 0.0131(5) 0.0029(4)
    N1 0.0482(6) 0.0376(6) 0.0334(7) -0.0080(5) 0.0116(5) -0.0008(5)
    N2 0.0483(6) 0.0368(6) 0.0322(6) -0.0070(5) 0.0125(5) 0.0003(5)
    C10 0.0480(8) 0.0467(8) 0.0335(8) -0.0085(6) 0.0114(6) -0.0010(6)
    C7 0.0384(6) 0.0333(6) 0.0354(7) 0.0021(5) 0.0124(6) 0.0029(5)
    C9 0.0373(6) 0.0322(6) 0.0306(7) -0.0002(5) 0.0112(5) 0.0006(5)
    C11 0.0441(7) 0.0348(7) 0.0385(8) -0.0018(5) 0.0133(6) -0.0009(6)
    C1 0.0378(6) 0.0330(6) 0.0428(8) 0.0019(5) 0.0134(6) 0.0040(5)
    C8 0.0435(7) 0.0368(7) 0.0324(8) -0.0010(5) 0.0103(6) 0.0035(6)
    C12 0.0530(8) 0.0359(7) 0.0551(10) -0.0045(6) 0.0179(7) 0.0042(7)
    C2 0.0521(8) 0.0465(8) 0.0471(10) -0.0060(7) 0.0118(7) 0.0093(7)
    C6 0.0551(9) 0.0385(7) 0.0506(10) -0.0026(6) 0.0199(8) -0.0019(7)
    C13 0.0727(12) 0.0511(10) 0.0503(11) -0.0066(9) 0.0198(9) 0.0124(8)
    C4 0.0581(9) 0.0373(8) 0.0833(15) -0.0030(7) 0.0253(10) 0.0121(8)
    C3 0.0608(10) 0.0536(9) 0.0599(12) -0.0052(8) 0.0161(9) 0.0203(8)
    C5 0.0623(10) 0.0363(8) 0.0720(13) -0.0058(7) 0.0246(9) -0.0068(8)
    O3W 0.0807(10) 0.0829(10) 0.0325(7) -0.0270(8) 0.0112(6) 0.0031(6)
_geom_special_details
;
 All esds (except the esd in the dihedral angle between two l.s. planes)
 are estimated using the full covariance matrix.  The cell esds are taken
 into account individually in the estimation of esds in distances, angles
 and torsion angles; correlations between esds in cell parameters are only
 used when they are defined by crystal symmetry.  An approximate (isotropic)
 treatment of cell esds is used for estimating esds involving l.s. planes.
;
loop_
    _geom_bond_atom_site_label_1
    _geom_bond_atom_site_label_2
    _geom_bond_site_symmetry_2
    _geom_bond_distance
    _geom_bond_publ_flag
    S12 C11 . 1.7254(16) ?
    S12 C10 . 1.7744(15) ?
    O1 C10 . 1.2038(19) ?
    N3 N4 . 1.3619(16) ?
    N3 C10 . 1.3804(19) ?
    N3 C9 . 1.4170(17) ?
    O2 C12 . 1.210(2) ?
    N4 C11 . 1.2887(18) ?
    N1 C7 . 1.3466(19) ?
    N1 N2 . 1.3538(16) ?
    N1 H1 . 0.93(2) ?
    N2 C9 . 1.3229(19) ?
    C7 C8 . 1.385(2) ?
    C7 C1 . 1.4724(18) ?
    C9 C8 . 1.3960(19) ?
    C11 C12 . 1.489(2) ?
    C1 C2 . 1.387(2) ?
    C1 C6 . 1.398(2) ?
    C8 H8 . 0.92(2) ?
    C12 C13 . 1.486(3) ?
    C2 C3 . 1.390(2) ?
    C2 H2 . 0.99(2) ?
    C6 C5 . 1.388(2) ?
    C6 H6 . 0.95(2) ?
    C13 H13B . 0.86(4) ?
    C13 H13C . 0.89(5) ?
    C13 H13A . 0.96(3) ?
    C4 C5 . 1.372(3) ?
    C4 C3 . 1.375(3) ?
    C4 H4 . 0.92(2) ?
    C3 H3 . 0.91(3) ?
    C5 H5 . 0.92(3) ?
    O3W H3A . 0.86(3) ?
    O3W H3B . 0.83(4) ?
loop_
    _geom_angle_atom_site_label_1
    _geom_angle_atom_site_label_2
    _geom_angle_atom_site_label_3
    _geom_angle_site_symmetry_1
    _geom_angle_site_symmetry_3
    _geom_angle
    _geom_angle_publ_flag
    C11 S12 C10 . . 88.73(7) ?
    N4 N3 C10 . . 117.57(11) ?
    N4 N3 C9 . . 117.81(11) ?
    C10 N3 C9 . . 124.49(12) ?
    C11 N4 N3 . . 110.27(12) ?
    C7 N1 N2 . . 112.70(12) ?
    C7 N1 H1 . . 130.7(13) ?
    N2 N1 H1 . . 115.8(13) ?
    C9 N2 N1 . . 103.70(11) ?
    O1 C10 N3 . . 126.60(14) ?
    O1 C10 S12 . . 126.50(12) ?
    N3 C10 S12 . . 106.89(10) ?
    N1 C7 C8 . . 106.73(12) ?
    N1 C7 C1 . . 122.84(13) ?
    C8 C7 C1 . . 130.42(14) ?
    N2 C9 C8 . . 113.13(12) ?
    N2 C9 N3 . . 117.96(12) ?
    C8 C9 N3 . . 128.89(13) ?
    N4 C11 C12 . . 121.91(14) ?
    N4 C11 S12 . . 116.53(11) ?
    C12 C11 S12 . . 121.52(11) ?
    C2 C1 C6 . . 118.83(14) ?
    C2 C1 C7 . . 119.80(14) ?
    C6 C1 C7 . . 121.37(14) ?
    C7 C8 C9 . . 103.72(13) ?
    C7 C8 H8 . . 127.1(12) ?
    C9 C8 H8 . . 129.2(12) ?
    O2 C12 C13 . . 124.48(16) ?
    O2 C12 C11 . . 117.62(16) ?
    C13 C12 C11 . . 117.90(14) ?
    C1 C2 C3 . . 120.31(17) ?
    C1 C2 H2 . . 122.2(13) ?
    C3 C2 H2 . . 117.5(13) ?
    C5 C6 C1 . . 120.13(17) ?
    C5 C6 H6 . . 118.6(12) ?
    C1 C6 H6 . . 121.3(12) ?
    C12 C13 H13B . . 113(2) ?
    C12 C13 H13C . . 110(3) ?
    H13B C13 H13C . . 115(4) ?
    C12 C13 H13A . . 116.2(19) ?
    H13B C13 H13A . . 101(3) ?
    H13C C13 H13A . . 101(3) ?
    C5 C4 C3 . . 120.03(16) ?
    C5 C4 H4 . . 120.7(15) ?
    C3 C4 H4 . . 119.3(15) ?
    C4 C3 C2 . . 120.32(19) ?
    C4 C3 H3 . . 122.7(15) ?
    C2 C3 H3 . . 116.9(15) ?
    C4 C5 C6 . . 120.37(18) ?
    C4 C5 H5 . . 124.8(15) ?
    C6 C5 H5 . . 114.8(16) ?
    H3A O3W H3B . . 105(3) ?
loop_
    _geom_torsion_atom_site_label_1
    _geom_torsion_atom_site_label_2
    _geom_torsion_atom_site_label_3
    _geom_torsion_atom_site_label_4
    _geom_torsion_site_symmetry_1
    _geom_torsion_site_symmetry_2
    _geom_torsion_site_symmetry_3
    _geom_torsion_site_symmetry_4
    _geom_torsion
    _geom_torsion_publ_flag
    C10 N3 N4 C11 . . . . 0.25(18) ?
    C9 N3 N4 C11 . . . . 176.34(12) ?
    C7 N1 N2 C9 . . . . 1.40(16) ?
    N4 N3 C10 O1 . . . . 179.14(16) ?
    C9 N3 C10 O1 . . . . 3.3(3) ?
    N4 N3 C10 S12 . . . . -0.66(16) ?
    C9 N3 C10 S12 . . . . -176.46(10) ?
    C11 S12 C10 O1 . . . . -179.15(18) ?
    C11 S12 C10 N3 . . . . 0.65(11) ?
    N2 N1 C7 C8 . . . . -1.46(17) ?
    N2 N1 C7 C1 . . . . 179.50(12) ?
    N1 N2 C9 C8 . . . . -0.80(16) ?
    N1 N2 C9 N3 . . . . -179.51(12) ?
    N4 N3 C9 N2 . . . . -1.44(18) ?
    C10 N3 C9 N2 . . . . 174.35(14) ?
    N4 N3 C9 C8 . . . . -179.92(13) ?
    C10 N3 C9 C8 . . . . -4.1(2) ?
    N3 N4 C11 C12 . . . . -177.47(13) ?
    N3 N4 C11 S12 . . . . 0.32(16) ?
    C10 S12 C11 N4 . . . . -0.59(13) ?
    C10 S12 C11 C12 . . . . 177.22(14) ?
    N1 C7 C1 C2 . . . . -170.77(14) ?
    C8 C7 C1 C2 . . . . 10.4(2) ?
    N1 C7 C1 C6 . . . . 9.5(2) ?
    C8 C7 C1 C6 . . . . -169.31(15) ?
    N1 C7 C8 C9 . . . . 0.87(16) ?
    C1 C7 C8 C9 . . . . 179.81(14) ?
    N2 C9 C8 C7 . . . . -0.03(17) ?
    N3 C9 C8 C7 . . . . 178.50(13) ?
    N4 C11 C12 O2 . . . . 173.25(16) ?
    S12 C11 C12 O2 . . . . -4.4(2) ?
    N4 C11 C12 C13 . . . . -6.8(2) ?
    S12 C11 C12 C13 . . . . 175.50(14) ?
    C6 C1 C2 C3 . . . . 1.3(3) ?
    C7 C1 C2 C3 . . . . -178.47(16) ?
    C2 C1 C6 C5 . . . . -0.6(2) ?
    C7 C1 C6 C5 . . . . 179.19(14) ?
    C5 C4 C3 C2 . . . . -0.4(3) ?
    C1 C2 C3 C4 . . . . -0.8(3) ?
    C3 C4 C5 C6 . . . . 1.1(3) ?
    C1 C6 C5 C4 . . . . -0.7(3) ?
loop_
    _geom_hbond_atom_site_label_D
    _geom_hbond_atom_site_label_H
    _geom_hbond_atom_site_label_A
    _geom_hbond_site_symmetry_A
    _geom_hbond_distance_DH
    _geom_hbond_distance_HA
    _geom_hbond_distance_DA
    _geom_hbond_angle_DHA
    N1 H1 O3W 1_455 0.93(2) 1.83(2) 2.749(2) 173(2)
    O3W H3A N2 3_665 0.86(3) 1.99(3) 2.8402(19) 169(2)
    O3W H3B O1 3_666 0.83(5) 2.19(5) 2.995(2) 163(4)
    C8 H8 O1 3_667 0.93(2) 2.50(2) 3.4100(19) 167.8(15)
_iucr_refine_instructions_details
;
TITL exp_39
CELL 1.54184 11.8893 6.0207 15.8036 90.000 110.549 90.000
ZERR 4.0000 0.0002 0.0001 0.0003 0.000 0.002 0.000
LATT -2
SYMM 0.5+X, -Y, Z
SFAC C H N CL PT
UNIT 24 64 8 8 4
MERG 2
FMAP 2
GRID
PLAN 20
TEMP 23
SIZE 0.22 0.21 0.07
BOND $H
HTAB
CONF
MPLA 5 PT1 N1 N2 C3 C4 CL1 CL2
MPLA C1 C2 N1
MPLA C5 C6 N2
MPLA PT1 N1 N2 CL1 CL2
EQIV $1 X, Y-1, Z
HTAB C1 CL1_$1
EQIV $2 1/2+X, -Y+1, Z
HTAB C4 CL1_$2
L.S. 15
ACTA 145
EXTI 0.00105
WGHT 0.09740 0.00000 0.00000 0.00000 0.00000 0.33330
FVAR 3.37700
Pt1    5   0.50175   0.74348   0.30503  11.00000   0.02245   0.02673 =
       0.02617   0.00193   0.00272  -0.00061
Cl1    4   0.41701   0.98304   0.37829  11.00000   0.04030   0.04350 =
       0.07695  -0.01799   0.02140   0.00244
Cl2    4   0.36276   0.84428   0.16737  11.00000   0.04913   0.06232 =
       0.04503   0.01968  -0.01112   0.00310
N1     3   0.63013   0.64206   0.42554  11.00000   0.02719   0.04223 =
       0.01950   0.00155   0.00128  -0.00154
N2     3   0.58764   0.52695   0.24527  11.00000   0.03559   0.03921 =
       0.03273  -0.00064   0.01353   0.00508
C1     1   0.57218   0.50875   0.47822  11.00000   0.04518   0.05600 =
       0.03324   0.01290   0.00522  -0.00930
AFIX 137
H1A    2   0.63268   0.45231   0.53177  11.00000  -1.50000
H1B    2   0.52907   0.38702   0.44200  11.00000  -1.50000
H1C    2   0.51742   0.60094   0.49488  11.00000  -1.50000
AFIX 0
C2     1   0.69761   0.82799   0.48352  11.00000   0.04406   0.05579 =
       0.03326  -0.01338   0.00292  -0.02468
AFIX 137
H2A    2   0.64383   0.91469   0.50343  11.00000  -1.50000
H2B    2   0.73203   0.92031   0.44942  11.00000  -1.50000
H2C    2   0.76044   0.76875   0.53506  11.00000  -1.50000
AFIX 0
C3     1   0.72094   0.50225   0.40268  11.00000   0.03816   0.06117 =
       0.03630   0.00294   0.00210   0.01935
AFIX 23
H3A    2   0.78204   0.59699   0.39407  11.00000  -1.20000
H3B    2   0.75985   0.40067   0.45192  11.00000  -1.20000
AFIX 0
C4     1   0.65809   0.37339   0.31758  11.00000   0.04599   0.04617 =
       0.05037   0.00463   0.01404   0.01752
AFIX 23
H4A    2   0.71684   0.29572   0.29876  11.00000  -1.20000
H4B    2   0.60510   0.26397   0.32880  11.00000  -1.20000
AFIX 0
C5     1   0.66431   0.65290   0.20533  11.00000   0.06805   0.06369 =
       0.05708   0.00956   0.03980   0.00458
AFIX 137
H5A    2   0.72531   0.73146   0.25223  11.00000  -1.50000
H5B    2   0.61571   0.75702   0.16176  11.00000  -1.50000
H5C    2   0.70144   0.55159   0.17620  11.00000  -1.50000
AFIX 0
C6     1   0.50548   0.38608   0.17279  11.00000   0.07889   0.06906 =
       0.06549  -0.03655   0.01901  -0.00006
AFIX 137
H6A    2   0.55128   0.27636   0.15486  11.00000  -1.50000
H6B    2   0.46268   0.47714   0.12176  11.00000  -1.50000
H6C    2   0.44929   0.31358   0.19484  11.00000  -1.50000
HKLF 4
;
data_global
_journal_date_recd_electronic     2013-04-15
_journal_date_accepted     2013-04-20
_journal_name_full     'Acta Crystallographica, Section E'
_journal_year     2013
_journal_volume     69
_journal_issue      5
_journal_page_first     o798
_journal_page_last     o798
_journal_paper_category     QO
_journal_paper_doi     10.1107/S1600536813010817
_journal_coeditor_code     HB7073
loop_
    _publ_contact_author_name
    _publ_contact_author_address
    _publ_contact_author_email
    'Arshad, Muhammad Nadeem'
;
Center of Excellence for Advanced Materials Research (CEAMR)
King Abdulaziz University
PO Box 80203
Jeddah 21589,
Saudi Arabia
;
 mnachemist@hotmail.com
    'Bokhari, Tanveer Hussain'
;
Department of Chemistry
Government College University
Faisalabad 38000
Pakistan
;
 sthbukhari@yahoo.co.uk
_publ_contact_author_fax     ?
_publ_contact_author_phone     '+92-3063308185'
_publ_section_title
;
5-Acetyl-3-(5-phenyl-1<i>H</i>-pyrazol-3-yl)-1,3,4-thiadiazol-2(3<i>H</i>)-one
monohydrate
;
loop_
    _publ_author_name
    _publ_author_footnote
    _publ_author_address
    'Asiri, Abdullah M.' .
;
Chemistry Department
Faculty of Science, King Abdulaziz University
PO Box 80203, Jeddah 21589,
Saudi Arabia
Center of Excellence for Advanced Materials Research (CEAMR)
Faculty of Science
King Abdulaziz University
PO Box 80203
Jeddah 21589
Saudi Arabia
;
    'Arshad, Muhammad Nadeem' .
;
Center of Excellence for Advanced Materials Research (CEAMR)
Faculty of Science,
King Abdulaziz University
PO Box 80203, Jeddah 21589,
Saudi Arabia
;
    'Obaid, Abdullah Y.' .
;
Chemistry Department
Faculty of Science, King Abdulaziz University
PO Box 80203, Jeddah 21589,
Saudi Arabia
;
    'Mustafa, Ghulam' .
;
Department of Chemistry
University of Gujrat
Gujrat 50700
Pakistan
;
