# Supplementary material for: 5-Acetyl-3-(5-phenyl-1H-pyrazol-3-yl)-1,3,4-thia­diazol-2(3H)-one monohydrate
Source: Acta Crystallogr Sect E Struct Rep Online. 2013 Apr 27;69(Pt 5):o798. doi: 10.1107/S1600536813010817 (PMC3648319; doi:10.1107/S1600536813010817)
Supplement: Supplementary file 2 [file e-69-0o798-Isup2.hkl]

# 
# h,k,l, Fc-squared, Fo-squared, sigma(Fo-squared) and status flag 
# 
data_I
_shelx_title ' exp_47' 
_shelx_refln_list_code          4 
_shelx_F_calc_maximum      175.67 
_exptl_crystal_F_000       632.00 
_reflns_d_resolution_high  0.7987 
 
loop_ 
 _symmetry_equiv_pos_as_xyz 
 'x, y, z' 
 '-x+1/2, y+1/2, -z+1/2' 
 '-x, -y, -z' 
 'x-1/2, -y-1/2, z-1/2' 
 
_cell_length_a     7.6084 
_cell_length_b    25.5788 
_cell_length_c     7.6524 
_cell_angle_alpha  90.000 
_cell_angle_beta  111.974 
_cell_angle_gamma  90.000 
 
_shelx_F_squared_multiplier     1.000 
 
loop_ 
 _refln_index_h 
 _refln_index_k 
 _refln_index_l 
 _refln_F_squared_calc 
 _refln_F_squared_meas 
 _refln_F_squared_sigma 
 _refln_observed_status 
   2   0   0    15830.78    15970.19     76.80 o 
   4   0   0      369.62      322.06     12.81 o 
   6   0   0      122.21      127.07      4.34 o 
   8   0   0        3.87        1.88      0.83 o 
   1   1   0     1369.65     1292.96      9.06 o 
   2   1   0      122.13      117.73      3.98 o 
   3   1   0     1953.56     2003.87     22.74 o 
   4   1   0      183.38      157.54      6.32 o 
   5   1   0        1.21       -0.45      0.60 o 
   6   1   0       37.57       30.57      1.60 o 
   7   1   0       22.50       22.04      1.62 o 
   8   1   0        1.43        1.11      0.56 o 
   0   2   0     4497.67     4134.10     12.15 o 
   1   2   0      153.94      141.31      2.64 o 
   2   2   0     8679.42     8911.01     45.42 o 
   3   2   0      801.48      738.58     11.59 o 
   4   2   0        8.71       10.65      2.29 o 
   5   2   0        2.05        1.40      0.76 o 
   6   2   0      130.98      128.41      3.26 o 
   7   2   0       71.21       71.98      2.86 o 
   8   2   0        0.72       -0.08      0.55 o 
   1   3   0      909.62      826.72     17.24 o 
   2   3   0     4588.61     4836.89     96.47 o 
   3   3   0      607.05      569.09     15.46 o 
   4   3   0      706.87      743.76     12.55 o 
   5   3   0      225.02      214.58      4.34 o 
   6   3   0       86.70       95.28      3.04 o 
   7   3   0       23.54       19.31      1.70 o 
   8   3   0       13.60       14.24      1.38 o 
   0   4   0     2802.77     2787.17     18.12 o 
   1   4   0      155.27      140.18      4.75 o 
   2   4   0     7942.73     8115.52     65.31 o 
   3   4   0        3.21        1.10      0.88 o 
   4   4   0      376.08      374.31     11.42 o 
   5   4   0       12.14       17.05      1.71 o 
   6   4   0      108.42      109.03      3.07 o 
   7   4   0       20.57       19.37      1.52 o 
   8   4   0       59.01       58.43      2.66 o 
   1   5   0      611.65      570.17      5.37 o 
   2   5   0      444.41      341.74      8.59 o 
   3   5   0      146.26      140.21      5.35 o 
   4   5   0      152.50      120.61      8.12 o 
   5   5   0       55.50       59.57      2.00 o 
   6   5   0      279.24      292.98      4.87 o 
   7   5   0        3.13        3.62      0.73 o 
   8   5   0       46.23       49.00      2.23 o 
   0   6   0     2411.96     2446.63    103.53 o 
   1   6   0     1792.28     1717.86     31.28 o 
   2   6   0        4.65        8.30      1.32 o 
   3   6   0      522.21      516.60     10.37 o 
   4   6   0      297.27      383.80     11.14 o 
   5   6   0        4.26        8.03      0.99 o 
   6   6   0       39.43       32.30      2.23 o 
   7   6   0       43.89       43.62      2.23 o 
   8   6   0       24.34       21.22      1.96 o 
   1   7   0      143.95      156.35      3.10 o 
   2   7   0      169.16      181.92      7.69 o 
   3   7   0     1321.49     1396.40     18.43 o 
   4   7   0        0.06        0.01      1.96 o 
   5   7   0       72.41       70.72      2.10 o 
   6   7   0        6.43        6.90      0.94 o 
   7   7   0       46.39       45.71      2.59 o 
   8   7   0       25.65       25.45      1.61 o 
   0   8   0     1709.71     1705.65     24.19 o 
   1   8   0      672.76      671.14     13.67 o 
   2   8   0     1243.04     1331.12     15.77 o 
   3   8   0     1712.75     1657.19     28.26 o 
   4   8   0       30.40       26.70      4.99 o 
   5   8   0        4.98        7.33      0.75 o 
   6   8   0      115.83      121.42      3.83 o 
   7   8   0      101.50      100.95      3.73 o 
   8   8   0        0.01        0.54      0.72 o 
   1   9   0      473.22      441.38      6.86 o 
   2   9   0     1078.71     1104.92     16.35 o 
   3   9   0      876.40      956.35     15.79 o 
   4   9   0      215.34      187.06      7.56 o 
   5   9   0       21.82       27.56      1.91 o 
   6   9   0        0.52        0.06      1.08 o 
   7   9   0       23.85       25.04      2.25 o 
   8   9   0       51.72       49.62      2.56 o 
   0  10   0     1717.98     1636.88     19.33 o 
   1  10   0     1672.01     1617.10     94.48 o 
   2  10   0      395.70      475.39     16.03 o 
   3  10   0     2099.10     2341.05     25.21 o 
   4  10   0       36.50       40.24      7.29 o 
   5  10   0        3.06        1.32      0.54 o 
   6  10   0       21.12       25.68      2.07 o 
   7  10   0      308.08      346.54     11.91 o 
   8  10   0       10.58        6.92      0.79 o 
   1  11   0      225.95      227.36      5.54 o 
   2  11   0      351.16      316.32      7.99 o 
   3  11   0       75.99      102.87      5.17 o 
   4  11   0       76.87       71.66      2.57 o 
   5  11   0      187.75      209.91      4.56 o 
   6  11   0       67.99       67.44      4.05 o 
   7  11   0      155.95      149.44      6.82 o 
   8  11   0       28.96       24.52      1.58 o 
   0  12   0      629.71      771.60     12.95 o 
   1  12   0      566.96      650.60      9.86 o 
   2  12   0       13.50       19.71      2.23 o 
   3  12   0      938.36      931.69     27.76 o 
   4  12   0      197.38      206.49      5.80 o 
   5  12   0        9.69        8.67      1.37 o 
   6  12   0        1.84        0.64      0.86 o 
   7  12   0        2.96        3.15      0.63 o 
   8  12   0        7.60        5.92      0.81 o 
   1  13   0     3756.86     4011.44     36.06 o 
   2  13   0     1316.72     1184.87     40.16 o 
   3  13   0        6.58        5.54      1.44 o 
   4  13   0      686.29      719.13     12.31 o 
   5  13   0      598.18      626.27     16.68 o 
   6  13   0        2.03        1.06      0.58 o 
   7  13   0       36.42       31.72      1.47 o 
   8  13   0       12.80       14.58      1.62 o 
   0  14   0      807.87      821.51     14.77 o 
   1  14   0        0.80        4.87      1.84 o 
   2  14   0      173.76      168.43      6.68 o 
   3  14   0      187.05      182.28      6.00 o 
   4  14   0       23.52       25.05      1.59 o 
   5  14   0      272.37      267.10      6.89 o 
   6  14   0       36.57       36.36      1.95 o 
   7  14   0        0.15        0.34      0.53 o 
   1  15   0       23.50       32.43      3.72 o 
   2  15   0     1725.71     1706.95     28.26 o 
   3  15   0      114.62      104.38      2.68 o 
   4  15   0      221.38      194.78      6.10 o 
   5  15   0      115.17      119.67      3.63 o 
   6  15   0       21.22       20.69      1.45 o 
   7  15   0        4.71        4.73      0.70 o 
   0  16   0      176.47      191.16      7.78 o 
   1  16   0       94.53      124.44      5.86 o 
   2  16   0       15.94       22.77      2.70 o 
   3  16   0       16.75       14.16      1.17 o 
   4  16   0        3.15        3.37      0.64 o 
   5  16   0       51.00       52.31      2.39 o 
   6  16   0       75.80       71.27      2.60 o 
   7  16   0      162.37      153.64      3.91 o 
   1  17   0      162.44      169.37      7.14 o 
   2  17   0      319.17      321.54      5.32 o 
   3  17   0      475.60      470.44      6.13 o 
   4  17   0        0.38       -0.55      0.71 o 
   5  17   0        5.22        4.48      0.78 o 
   6  17   0        8.08        5.25      1.18 o 
   7  17   0       15.27       15.49      1.10 o 
   0  18   0      190.11      211.12      5.66 o 
   1  18   0      311.32      342.87      4.60 o 
   2  18   0      161.11      171.42      3.46 o 
   3  18   0       90.56       93.89      2.83 o 
   4  18   0       72.39       73.29      2.85 o 
   5  18   0        2.16        0.94      0.86 o 
   6  18   0        0.17        0.91      0.50 o 
   7  18   0        7.53        9.00      0.78 o 
   1  19   0      118.42      110.48      2.42 o 
   2  19   0      293.92      276.20      5.41 o 
   3  19   0       14.77       15.02      1.18 o 
   4  19   0      345.96      368.13      6.32 o 
   5  19   0      169.61      172.48      4.53 o 
   6  19   0        1.46        1.51      0.49 o 
   7  19   0        0.03        0.17      0.45 o 
   0  20   0       86.10       84.19      2.88 o 
   1  20   0      256.45      254.51      3.79 o 
   2  20   0      115.42      116.51      2.73 o 
   3  20   0        8.76        6.54      0.85 o 
   4  20   0       16.71       19.71      1.53 o 
   5  20   0       38.41       37.83      2.12 o 
   6  20   0        2.98        3.36      0.58 o 
   1  21   0      419.89      417.39      4.84 o 
   2  21   0        0.65        1.34      0.46 o 
   3  21   0       77.85       74.24      2.90 o 
   4  21   0        0.04        0.77      0.66 o 
   5  21   0      140.67      155.06      3.98 o 
   6  21   0       25.00       23.53      1.38 o 
   0  22   0       95.78       91.17      3.26 o 
   1  22   0       79.54       69.05      2.03 o 
   2  22   0      292.76      312.93      4.83 o 
   3  22   0        7.26        9.08      1.16 o 
   4  22   0        1.47        1.74      0.72 o 
   5  22   0        3.11        4.88      0.77 o 
   6  22   0        3.42        2.69      0.47 o 
   1  23   0       90.51       93.41      2.51 o 
   2  23   0      255.09      258.04      4.40 o 
   3  23   0        1.53        0.10      0.68 o 
   4  23   0       45.49       49.61      2.39 o 
   5  23   0        1.68        1.14      0.48 o 
   6  23   0        3.37        3.94      0.75 o 
   0  24   0     2099.54     2036.51     18.10 o 
   1  24   0       13.25       12.77      0.96 o 
   2  24   0       74.98       70.81      2.51 o 
   3  24   0       12.20       13.51      1.32 o 
   4  24   0       24.36       21.29      1.52 o 
   5  24   0        6.79        6.97      0.88 o 
   1  25   0      392.36      393.28      5.10 o 
   2  25   0       12.60       15.26      1.32 o 
   3  25   0       22.34       20.04      1.57 o 
   4  25   0       24.22       23.26      1.51 o 
   5  25   0       90.68       94.47      2.25 o 
   0  26   0      101.16       92.10      3.65 o 
   1  26   0       45.22       42.99      1.90 o 
   2  26   0       97.10      107.65      3.26 o 
   3  26   0        5.85        7.35      1.32 o 
   4  26   0        0.97        2.52      0.58 o 
   5  26   0       11.47       12.26      1.05 o 
   1  27   0      153.82      164.49      3.90 o 
   2  27   0       41.52       37.95      2.10 o 
   3  27   0       11.50       11.96      1.10 o 
   4  27   0       28.57       28.99      1.34 o 
   0  28   0       94.17       97.71      4.07 o 
   1  28   0        0.59        1.70      0.59 o 
   2  28   0      189.93      203.68      4.92 o 
   3  28   0       94.33       92.72      2.54 o 
   4  28   0       62.04       62.77      2.11 o 
   1  29   0       14.20       15.50      1.11 o 
   2  29   0       64.36       55.62      2.37 o 
   3  29   0       68.10       73.40      2.70 o 
   0  30   0       22.68       24.65      2.25 o 
   1  30   0        0.10       -0.02      0.62 o 
   2  30   0        5.53        4.31      0.98 o 
   3  30   0       41.19       44.48      2.32 o 
   1  31   0       13.04       11.89      1.40 o 
   2  31   0        0.19       -0.33      0.77 o 
  -9   0   1        5.96        7.45      1.38 o 
  -7   0   1       64.95       59.91      2.80 o 
  -5   0   1       32.67       42.92      6.80 o 
  -3   0   1      212.39      175.10      7.93 o 
  -1   0   1      363.19      368.85      6.94 o 
   1   0   1     1118.42      986.66     18.12 o 
   3   0   1     2040.77     1982.80     34.25 o 
   5   0   1       44.01       43.95      2.40 o 
   7   0   1       15.47       11.44      1.61 o 
  -9   1   1        2.71        3.80      0.78 o 
  -8   1   1        0.31        0.37      0.44 o 
  -7   1   1       13.82       12.96      1.12 o 
  -6   1   1      210.51      197.59      3.85 o 
  -5   1   1       26.72       22.85      3.54 o 
  -4   1   1      435.39      453.53     11.97 o 
  -3   1   1       76.39       68.07      3.54 o 
  -2   1   1      638.53      598.59     10.27 o 
  -1   1   1      892.49      873.81      6.98 o 
   1   1   1     2169.25     2122.72     14.69 o 
   2   1   1      212.10      226.40      5.92 o 
   3   1   1       45.37       37.52      3.00 o 
   4   1   1     1618.86     1692.10     43.13 o 
   5   1   1      355.96      344.68      6.33 o 
   6   1   1        1.84        1.32      0.86 o 
   7   1   1       29.73       25.27      1.79 o 
   8   1   1        0.50        0.41      0.38 o 
  -9   2   1        6.15        5.97      0.85 o 
  -8   2   1        0.33        0.39      0.47 o 
  -7   2   1       40.84       41.66      1.83 o 
  -6   2   1      153.24      142.84      3.17 o 
  -5   2   1       39.75       42.69      3.10 o 
  -4   2   1       18.87       15.88      2.40 o 
  -3   2   1      627.29      610.21     11.86 o 
  -2   2   1     7372.49     7592.49     36.92 o 
  -1   2   1       85.44       82.51      1.72 o 
   0   2   1      720.08      691.23      4.80 o 
   1   2   1      148.55      156.21      2.64 o 
   2   2   1      313.31      347.74      8.96 o 
   3   2   1      519.98      505.35     13.18 o 
   4   2   1        2.49        0.22      1.00 o 
   5   2   1        4.90        6.95      0.81 o 
   6   2   1        8.57        7.53      0.92 o 
   7   2   1      114.99      114.69      7.92 o 
   8   2   1       16.75       15.94      1.36 o 
  -9   3   1        4.17        2.48      0.58 o 
  -8   3   1       49.72       53.84      2.09 o 
  -7   3   1       16.54       19.62      1.19 o 
  -6   3   1        8.42        8.20      0.68 o 
  -5   3   1       54.37       53.30      4.15 o 
  -4   3   1     1310.02     1333.99     24.55 o 
  -3   3   1      741.67      748.30     11.90 o 
  -1   3   1     1624.88     1583.02     14.99 o 
   0   3   1     2058.26     2176.52     24.18 o 
   1   3   1     4775.58     4518.20     20.37 o 
   2   3   1      548.80      463.58      8.49 o 
   3   3   1       95.62       63.98      5.01 o 
   4   3   1       31.35       31.79      2.89 o 
   5   3   1      150.88      150.86      3.64 o 
   6   3   1       16.68       15.03      1.27 o 
   7   3   1       18.32       19.21      1.59 o 
   8   3   1      157.64      145.90      3.77 o 
  -9   4   1        9.93        8.92      0.98 o 
  -8   4   1        3.86        2.05      0.96 o 
  -7   4   1        0.21        0.37      0.52 o 
  -6   4   1       30.31       30.43      1.51 o 
  -5   4   1        0.07       -1.55      2.38 o 
  -4   4   1     1191.90     1258.23     24.53 o 
  -3   4   1       48.24       62.76      3.25 o 
  -2   4   1    30861.41    31134.64     65.07 o 
  -1   4   1        8.44       10.79      0.95 o 
   0   4   1     3932.19     3920.65     32.14 o 
   1   4   1       36.54       31.96      1.46 o 
   2   4   1     1815.30     1870.65     16.13 o 
   3   4   1       67.04       50.93      3.10 o 
   4   4   1        0.17       -0.92      0.92 o 
   5   4   1       32.16       31.65      1.70 o 
   6   4   1       94.94       89.53      3.33 o 
   7   4   1      174.23      186.36      6.68 o 
   8   4   1       21.37       21.31      2.02 o 
  -9   5   1       31.54       31.16      2.15 o 
  -8   5   1        0.18        1.04      0.47 o 
  -7   5   1        9.62        8.19      0.78 o 
  -6   5   1       64.84       63.81      2.04 o 
  -5   5   1     1441.86     1415.60     19.95 o 
  -4   5   1     1218.14     1254.53     18.21 o 
  -3   5   1      694.77      686.03     11.46 o 
  -2   5   1     1860.68     2058.23     15.99 o 
  -1   5   1     3075.03     2986.97     16.14 o 
   0   5   1     1991.78     2005.98     27.06 o 
   1   5   1      140.89      134.21      3.08 o 
   2   5   1      269.40      290.78      7.04 o 
   3   5   1      692.79      668.07     11.83 o 
   4   5   1       98.09      113.36      5.41 o 
   5   5   1      424.74      425.89      7.00 o 
   6   5   1       40.36       37.66      2.19 o 
   7   5   1      127.57      132.71      3.89 o 
   8   5   1       42.78       35.89      3.08 o 
  -9   6   1       20.24       19.20      1.87 o 
  -8   6   1       64.48       64.03      2.39 o 
  -7   6   1        7.98        8.36      0.94 o 
  -6   6   1        0.35        0.01      0.74 o 
  -5   6   1      375.91      419.75      5.68 o 
  -4   6   1     1838.09     2026.03     26.32 o 
  -3   6   1     1780.46     1869.77     19.11 o 
  -2   6   1      229.12      215.21     11.83 o 
  -1   6   1       12.79        9.01      0.95 o 
   0   6   1      945.22      985.48      8.82 o 
   1   6   1     2230.33     2215.96     22.06 o 
   2   6   1        0.88        0.94      0.58 o 
   3   6   1       21.27       21.32      2.17 o 
   4   6   1      237.37      232.99      7.76 o 
   5   6   1      334.04      359.21      6.90 o 
   6   6   1       19.80       19.40      1.58 o 
   7   6   1       61.45       71.15      5.19 o 
   8   6   1        1.50        1.82      0.37 o 
  -8   7   1        6.56        8.80      0.95 o 
  -7   7   1        0.03        0.19      0.58 o 
  -6   7   1       48.23       49.73      1.87 o 
  -5   7   1      560.70      611.86      7.49 o 
  -4   7   1     4549.66     4946.58     36.97 o 
  -3   7   1      629.26      652.39     11.55 o 
  -2   7   1      598.02      652.18     12.40 o 
  -1   7   1      948.48      945.83     10.04 o 
   0   7   1      230.75      240.51      5.00 o 
   1   7   1       92.78       86.18      2.77 o 
   2   7   1     2705.80     2645.35     29.03 o 
   3   7   1        4.46        6.09      1.29 o 
   4   7   1       21.80       17.05      2.67 o 
   5   7   1       51.82       48.24      2.41 o 
   6   7   1      405.43      435.16      8.76 o 
   7   7   1       28.41       25.77      2.55 o 
   8   7   1       19.19       17.68      1.40 o 
  -8   8   1       31.75       32.97      1.96 o 
  -7   8   1       10.13       10.54      1.16 o 
  -6   8   1       73.32       73.00      2.82 o 
  -5   8   1        4.16        3.37      0.56 o 
  -4   8   1      735.08      761.48     14.75 o 
  -3   8   1      364.25      357.01      8.70 o 
  -2   8   1     1418.28     1410.20     14.62 o 
  -1   8   1      668.97      630.50      9.40 o 
   0   8   1     1415.26     1442.61     10.58 o 
   1   8   1       43.96       48.56      2.30 o 
   2   8   1      295.31      333.41      6.49 o 
   3   8   1       27.23       22.51      2.29 o 
   4   8   1      574.63      564.77     10.62 o 
   5   8   1       19.62       19.21      1.53 o 
   6   8   1      311.92      330.45      8.40 o 
   7   8   1        6.29        8.15      1.31 o 
   8   8   1       11.21        7.80      0.94 o 
  -8   9   1       28.77       27.85      1.48 o 
  -7   9   1        1.42        2.19      0.64 o 
  -6   9   1      446.21      478.16      9.19 o 
  -5   9   1      689.07      664.63      7.03 o 
  -4   9   1       10.17       13.11      2.12 o 
  -3   9   1     1751.10     1924.98     22.13 o 
  -2   9   1        0.47        1.69      0.93 o 
  -1   9   1       26.95       23.75      1.85 o 
   0   9   1     5235.97     5438.13     35.11 o 
   1   9   1      412.20      401.42      7.88 o 
   2   9   1      230.88      205.16      5.23 o 
   3   9   1        1.24        3.69      2.09 o 
   4   9   1      100.95       97.15      3.34 o 
   5   9   1      255.68      274.49      6.25 o 
   6   9   1       55.52       54.74      3.59 o 
   7   9   1      153.36      171.16      5.08 o 
   8   9   1        6.28        7.81      1.21 o 
  -8  10   1        6.74        4.36      0.74 o 
  -7  10   1      271.89      276.11      6.04 o 
  -6  10   1       15.94       17.07      1.50 o 
  -5  10   1        1.41        1.18      0.67 o 
  -4  10   1       32.74       29.00      6.40 o 
  -3  10   1      703.87      856.55     30.06 o 
  -2  10   1       13.79       17.41      1.67 o 
  -1  10   1      357.82      364.30      7.37 o 
   0  10   1        5.22        8.21      0.94 o 
   1  10   1      161.46      127.66      6.21 o 
   2  10   1      802.53      868.87     12.74 o 
   3  10   1      550.00      503.55     18.62 o 
   4  10   1       87.26       96.80      5.04 o 
   5  10   1       25.14       20.95      1.93 o 
   6  10   1        9.98        9.90      1.56 o 
   7  10   1        0.31        1.91      0.91 o 
  -8  11   1        0.32        0.35      0.34 o 
  -7  11   1      126.75      127.33      4.30 o 
  -6  11   1       16.83       18.38      1.55 o 
  -5  11   1        0.86        1.58      1.20 o 
  -4  11   1       13.03       13.82      2.44 o 
  -3  11   1      361.56      435.90     23.86 o 
  -2  11   1      537.50      491.02      8.94 o 
  -1  11   1      289.59      338.44      8.04 o 
   0  11   1        1.65       -0.02      0.51 o 
   1  11   1     2721.75     2763.11     57.66 o 
   2  11   1       29.23       33.35      2.64 o 
   3  11   1        5.88        7.18      1.69 o 
   4  11   1        0.84        1.04      0.64 o 
   5  11   1      158.71      157.56      6.79 o 
   6  11   1       18.70       17.74      2.05 o 
   7  11   1       34.45       34.13      1.88 o 
  -8  12   1       27.22       23.42      1.24 o 
  -7  12   1        0.27       -0.19      0.65 o 
  -6  12   1       52.33       51.28      2.47 o 
  -5  12   1       96.61       93.91      3.08 o 
  -4  12   1      204.56      205.40      5.22 o 
  -3  12   1       73.60       70.70      4.43 o 
  -2  12   1     1220.48     1215.61     20.62 o 
  -1  12   1      644.34      801.34     11.43 o 
   0  12   1     7619.90     8254.66     68.53 o 
   1  12   1      382.90      406.66     23.77 o 
   2  12   1      282.68      258.67      7.65 o 
   3  12   1      117.53      138.08      6.78 o 
   4  12   1       47.17       56.53      2.43 o 
   5  12   1       13.80       12.42      1.82 o 
   6  12   1       83.09      105.50      3.97 o 
   7  12   1        1.21       -0.05      0.45 o 
  -8  13   1        0.98        1.45      0.43 o 
  -7  13   1       23.84       20.00      1.28 o 
  -6  13   1        0.89        0.77      0.61 o 
  -5  13   1        4.94        5.41      1.73 o 
  -4  13   1      187.40      199.20      4.95 o 
  -3  13   1       18.01       17.69      2.31 o 
  -2  13   1       14.87        8.18      1.52 o 
  -1  13   1       11.23        3.97      1.04 o 
   0  13   1       24.78       26.58      1.86 o 
   1  13   1     2578.61     2486.19    100.06 o 
   2  13   1       45.58       43.21      3.60 o 
   3  13   1      275.43      278.33      5.03 o 
   4  13   1        1.18        1.97      0.51 o 
   5  13   1      990.77     1028.03     26.04 o 
   6  13   1        9.43        7.83      1.20 o 
   7  13   1        0.31        0.67      0.53 o 
  -8  14   1        1.55        2.34      0.94 o 
  -7  14   1       13.31       13.12      1.04 o 
  -6  14   1        0.30       -0.09      0.61 o 
  -5  14   1       55.54       56.18      2.20 o 
  -4  14   1       13.99       15.75      1.19 o 
  -3  14   1        9.16        7.00      3.00 o 
  -2  14   1       20.05       16.20      2.47 o 
  -1  14   1      661.92      720.98     11.99 o 
   0  14   1      109.48      117.28      4.00 o 
   1  14   1        2.93        2.69      1.31 o 
   2  14   1      661.68      619.70     45.86 o 
   3  14   1      223.51      206.31      4.13 o 
   4  14   1       59.23       55.58      2.24 o 
   5  14   1      377.43      383.90      7.97 o 
   6  14   1        0.03        0.31      0.77 o 
   7  14   1        3.18        1.26      0.51 o 
  -8  15   1        2.00        3.02      1.06 o 
  -7  15   1        7.90        6.72      0.75 o 
  -6  15   1        3.67        3.45      0.71 o 
  -5  15   1      121.20      119.42      3.31 o 
  -4  15   1      108.33       98.41      4.07 o 
  -3  15   1       17.79       19.01      1.25 o 
  -2  15   1      351.20      346.01      9.90 o 
  -1  15   1     1815.96     2005.20     21.02 o 
   0  15   1       64.81       62.54      3.26 o 
   1  15   1       77.61       67.63      4.09 o 
   2  15   1       20.30       23.10      2.90 o 
   3  15   1       37.16       42.66      1.80 o 
   4  15   1       61.05       59.28      2.62 o 
   5  15   1        0.81        0.70      0.90 o 
   6  15   1      128.35      131.85      6.81 o 
   7  15   1       43.39       44.56      1.69 o 
  -7  16   1       85.16       81.68      2.40 o 
  -6  16   1       63.91       64.21      2.58 o 
  -5  16   1        0.48        0.26      0.64 o 
  -4  16   1      100.34       91.90      2.93 o 
  -3  16   1      438.90      453.30      7.47 o 
  -2  16   1      305.03      310.84     11.06 o 
  -1  16   1      361.44      420.90     10.16 o 
   0  16   1     1100.62      994.87     13.23 o 
   1  16   1        2.63        4.39      2.32 o 
   2  16   1     1378.11     1373.74     13.96 o 
   3  16   1      479.79      439.03      6.76 o 
   4  16   1       68.22       65.79      2.50 o 
   5  16   1        0.37        0.52      0.69 o 
   6  16   1       43.15       45.85      3.06 o 
   7  16   1        8.44       11.15      1.02 o 
  -7  17   1       14.42       13.68      1.00 o 
  -6  17   1        3.09        1.74      0.61 o 
  -5  17   1        6.59        5.19      0.89 o 
  -4  17   1      253.75      241.09      4.81 o 
  -3  17   1       25.58       26.20      1.43 o 
  -2  17   1       63.85       63.73      2.08 o 
  -1  17   1      582.75      620.99     15.69 o 
   0  17   1      207.93      191.97      8.86 o 
   1  17   1       82.62       89.43      2.58 o 
   2  17   1        1.46        0.54      0.69 o 
   3  17   1      449.73      443.28      6.53 o 
   4  17   1       61.20       65.61      2.86 o 
   5  17   1       78.02       86.54      3.05 o 
   6  17   1       47.69       46.71      2.28 o 
   7  17   1        0.40        1.16      0.49 o 
  -7  18   1       15.13       17.23      0.91 o 
  -6  18   1       25.70       28.46      1.53 o 
  -5  18   1      130.62      132.51      3.86 o 
  -4  18   1        2.66        1.28      0.73 o 
  -3  18   1      651.39      654.41      7.15 o 
  -2  18   1       94.82       88.69      2.20 o 
  -1  18   1       59.85       49.41      1.68 o 
   0  18   1      899.17      937.80      9.61 o 
   1  18   1       96.88      105.31      2.49 o 
   2  18   1        8.72       10.22      0.91 o 
   3  18   1      362.93      379.23      5.95 o 
   4  18   1       98.10       94.90      3.44 o 
   5  18   1      109.66      105.31      3.29 o 
   6  18   1       18.09       20.12      1.65 o 
  -7  19   1        2.58        2.25      0.35 o 
  -6  19   1        3.95        2.69      0.62 o 
  -5  19   1       10.53       13.65      1.27 o 
  -4  19   1      289.40      296.57      6.20 o 
  -3  19   1      202.41      205.87      4.10 o 
  -2  19   1       13.65       12.99      1.02 o 
  -1  19   1       15.81        8.79      0.68 o 
   0  19   1      107.28       96.58      2.45 o 
   1  19   1       14.90       15.44      1.03 o 
   2  19   1        1.60        1.62      0.52 o 
   3  19   1       95.01       97.47      3.06 o 
   4  19   1      122.82      130.58      3.98 o 
   5  19   1      120.70      119.98      3.39 o 
   6  19   1       36.53       40.38      1.87 o 
  -7  20   1        1.34        0.87      0.37 o 
  -6  20   1        6.54        9.79      0.82 o 
  -5  20   1       17.41       20.28      1.53 o 
  -4  20   1       95.27      103.50      3.65 o 
  -3  20   1      315.97      331.55      6.73 o 
  -2  20   1      145.40      148.84      3.41 o 
  -1  20   1       38.94       33.48      1.42 o 
   0  20   1      684.51      656.18      6.98 o 
   1  20   1      739.00      739.46      7.10 o 
   2  20   1      217.25      204.48      4.13 o 
   3  20   1      164.08      180.82      4.75 o 
   4  20   1        8.99       10.08      1.22 o 
   5  20   1       76.51       78.43      3.12 o 
   6  20   1       10.40       10.06      0.89 o 
  -6  21   1       15.07       13.98      0.91 o 
  -5  21   1        6.16        6.63      1.05 o 
  -4  21   1      126.37      134.83      3.82 o 
  -3  21   1       43.87       46.20      2.28 o 
  -2  21   1     1283.03     1285.43     11.03 o 
  -1  21   1      387.46      402.97      4.67 o 
   0  21   1       68.33       67.14      2.17 o 
   1  21   1       71.30       75.15      2.36 o 
   2  21   1        4.48        4.66      0.81 o 
   3  21   1       66.21       63.41      2.83 o 
   4  21   1       16.21       18.30      2.19 o 
   5  21   1       52.14       59.21      2.58 o 
   6  21   1       33.69       33.78      1.86 o 
  -6  22   1       73.71       68.41      2.07 o 
  -5  22   1       10.04       10.86      0.93 o 
  -4  22   1       40.03       49.40      2.28 o 
  -3  22   1      246.25      271.72      4.96 o 
  -2  22   1      436.38      409.61      6.03 o 
  -1  22   1      223.25      228.13      3.62 o 
   0  22   1       94.41       84.97      2.50 o 
   1  22   1       44.86       46.95      1.90 o 
   2  22   1        0.16        0.81      0.88 o 
   3  22   1       34.79       30.54      2.01 o 
   4  22   1       26.73       26.20      1.70 o 
   5  22   1        2.70        1.83      0.64 o 
  -6  23   1       42.45       42.77      2.72 o 
  -5  23   1       15.44       21.44      1.29 o 
  -4  23   1       14.65       16.67      1.20 o 
  -3  23   1      122.48      127.73      3.39 o 
  -2  23   1        2.72        2.38      0.87 o 
  -1  23   1        1.08        1.05      0.58 o 
   0  23   1      351.95      319.22      6.27 o 
   1  23   1        4.20        5.62      0.69 o 
   2  23   1        2.45        2.07      0.70 o 
   3  23   1      146.98      147.85      4.15 o 
   4  23   1       18.47       20.07      1.42 o 
   5  23   1       46.71       47.54      1.97 o 
  -6  24   1       12.34       12.69      1.25 o 
  -5  24   1        9.86       10.56      0.85 o 
  -4  24   1        2.05        3.54      0.65 o 
  -3  24   1      109.91      121.18      3.22 o 
  -2  24   1        0.39       -0.03      0.56 o 
  -1  24   1      208.28      206.90      4.40 o 
   0  24   1       27.38       29.28      1.64 o 
   1  24   1       49.66       44.70      2.01 o 
   2  24   1        3.47        2.06      0.57 o 
   3  24   1      149.84      155.02      4.12 o 
   4  24   1        8.45        9.18      0.94 o 
   5  24   1        8.17        8.83      0.72 o 
  -5  25   1      104.81      116.51      3.74 o 
  -4  25   1       88.62      106.06      2.56 o 
  -3  25   1        2.30        4.37      0.77 o 
  -2  25   1      136.91      143.73      3.89 o 
  -1  25   1       31.12       28.12      1.78 o 
   0  25   1      290.30      279.04      4.29 o 
   1  25   1        1.15       -0.10      0.49 o 
   2  25   1      112.64      115.41      3.07 o 
   3  25   1        1.64        0.84      0.43 o 
   4  25   1       59.66       59.21      1.89 o 
   5  25   1        8.45        8.26      0.95 o 
  -5  26   1       29.43       33.44      1.60 o 
  -4  26   1       19.13       17.17      1.26 o 
  -3  26   1       38.51       40.99      2.08 o 
  -2  26   1       84.93       82.76      2.88 o 
  -1  26   1       13.58       15.65      1.33 o 
   0  26   1      257.28      243.86      4.18 o 
   1  26   1        0.64        0.06      0.47 o 
   2  26   1        8.53        9.51      0.89 o 
   3  26   1       44.70       47.24      2.05 o 
   4  26   1      103.40       97.54      2.48 o 
  -5  27   1       23.95       25.32      1.64 o 
  -4  27   1       18.05       20.37      1.47 o 
  -3  27   1       18.81       21.73      1.32 o 
  -2  27   1      319.53      338.08      5.50 o 
  -1  27   1        0.17        0.06      0.58 o 
   0  27   1       15.18       12.87      1.12 o 
   1  27   1        0.76        0.35      0.43 o 
   2  27   1       18.97       20.63      1.18 o 
   3  27   1       26.12       24.85      1.24 o 
   4  27   1       18.40       15.98      1.15 o 
  -4  28   1        0.02       -0.49      0.49 o 
  -3  28   1       80.91       76.83      2.66 o 
  -2  28   1       32.14       27.88      1.52 o 
  -1  28   1       63.60       62.31      2.29 o 
   0  28   1       14.28       13.01      1.10 o 
   1  28   1       80.66       81.54      2.50 o 
   2  28   1      189.57      178.08      4.12 o 
   3  28   1       54.62       51.78      3.11 o 
  -4  29   1       14.26       10.97      1.56 o 
  -3  29   1       35.88       39.60      1.85 o 
  -2  29   1       62.72       64.45      2.20 o 
  -1  29   1       36.12       41.14      1.61 o 
   0  29   1        0.62       -0.55      0.58 o 
   1  29   1        8.29        8.71      1.02 o 
   2  29   1       38.02       40.67      2.07 o 
   3  29   1        3.84        3.34      1.38 o 
  -3  30   1       21.86       24.56      1.41 o 
  -2  30   1        9.42        8.97      0.75 o 
  -1  30   1        5.07        5.69      0.70 o 
   0  30   1       54.70       54.11      2.25 o 
   1  30   1        9.35        9.19      1.41 o 
   2  30   1        0.39       -0.77      1.29 o 
  -2  31   1       16.74       17.53      2.19 o 
  -1  31   1       35.40       27.91      1.99 o 
   0  31   1        0.88        1.03      0.47 o 
   1  31   1        1.71        0.04      1.08 o 
  -8   0   2        0.46       -0.70      1.02 o 
  -6   0   2       13.53       14.20      2.27 o 
  -4   0   2      162.49      148.16     10.52 o 
  -2   0   2     4383.25     4117.40     79.94 o 
   0   0   2      754.85      787.97     16.49 o 
   2   0   2      340.87      380.99     19.80 o 
   4   0   2       17.10       10.11      1.20 o 
   6   0   2      339.97      336.97     34.61 o 
  -9   1   2       24.52       22.45      1.35 o 
  -8   1   2       37.83       38.45      1.83 o 
  -7   1   2        1.37        0.95      0.72 o 
  -6   1   2       98.84      105.28      3.60 o 
  -5   1   2       52.44       54.25      5.24 o 
  -4   1   2      113.61      112.39      6.49 o 
  -3   1   2       16.76       11.03      1.72 o 
  -2   1   2      107.60      114.62      4.10 o 
  -1   1   2      252.14      264.38      4.03 o 
   0   1   2      104.12       99.52      1.35 o 
   1   1   2        6.91        5.65      0.68 o 
   2   1   2      234.36      214.05      8.85 o 
   3   1   2      139.57      117.95      4.90 o 
   4   1   2       66.42       55.28      2.41 o 
   5   1   2      181.75      179.97      4.50 o 
   6   1   2        9.86        7.51      1.09 o 
   7   1   2        2.72        0.16      0.94 o 
  -9   2   2       27.67       28.47      2.03 o 
  -8   2   2        2.64        1.55      0.63 o 
  -7   2   2      250.54      242.19      5.45 o 
  -6   2   2       21.11       15.58      1.46 o 
  -5   2   2       57.55       52.25      3.83 o 
  -4   2   2        7.60        6.72      1.10 o 
  -3   2   2      781.41      738.10     13.73 o 
  -2   2   2     2724.64     2757.36     21.46 o 
  -1   2   2      659.70      661.12     18.32 o 
   0   2   2      850.85      780.95      5.13 o 
   1   2   2     5960.01     5541.66     31.84 o 
   2   2   2        0.12        0.87      0.62 o 
   3   2   2     2661.04     2750.92     27.44 o 
   4   2   2      419.67      419.12      7.77 o 
   5   2   2      132.62      137.74      3.73 o 
   6   2   2        6.01        3.65      1.11 o 
   7   2   2        5.29        4.97      2.78 o 
  -9   3   2        0.42        0.79      0.49 o 
  -8   3   2       26.54       24.67      1.44 o 
  -7   3   2      324.42      315.80      6.94 o 
  -6   3   2        0.34        0.66      0.92 o 
  -5   3   2      784.05      748.08     16.71 o 
  -4   3   2      725.03      703.29     11.35 o 
  -3   3   2       22.74       28.00      2.15 o 
  -2   3   2     3362.57     3412.46     45.30 o 
  -1   3   2     1334.34     1341.80      8.30 o 
   0   3   2       33.24       34.49      1.82 o 
   1   3   2       17.85       15.80      1.61 o 
   2   3   2     1177.24     1162.37     24.97 o 
   3   3   2      558.38      586.12     11.62 o 
   4   3   2      464.55      479.00      6.15 o 
   5   3   2      128.18      123.97      3.80 o 
   6   3   2        1.56        1.16      0.94 o 
   7   3   2       84.02       94.12      4.59 o 
  -9   4   2        1.28        2.40      0.53 o 
  -8   4   2        5.02        4.43      0.69 o 
  -7   4   2       18.86       16.69      1.70 o 
  -6   4   2      288.08      287.47      7.90 o 
  -5   4   2      146.86      127.51      5.96 o 
  -4   4   2      226.58      205.05      6.20 o 
  -3   4   2      210.33      197.31      4.38 o 
  -2   4   2     1526.35     1586.88     10.71 o 
  -1   4   2      115.64       90.02      6.85 o 
   0   4   2     2639.52     2502.80     28.12 o 
   1   4   2      746.53      710.61     19.64 o 
   2   4   2     2033.70     2057.92     24.13 o 
   3   4   2       59.91       54.22      3.58 o 
   4   4   2      110.09      114.49      3.41 o 
   5   4   2       41.29       40.12      2.52 o 
   6   4   2        9.44        9.10      1.42 o 
   7   4   2        7.19        9.81      2.41 o 
  -9   5   2        0.03        0.06      0.42 o 
  -8   5   2       43.49       48.17      2.43 o 
  -7   5   2       10.20        9.59      1.45 o 
  -6   5   2       28.09       26.63      1.61 o 
  -5   5   2      220.78      217.41      7.85 o 
  -4   5   2     3116.44     3119.47     51.74 o 
  -3   5   2        7.42       12.26      1.48 o 
  -2   5   2     2553.46     2688.84     20.63 o 
  -1   5   2      307.22      307.07      5.75 o 
   0   5   2     1189.10     1291.51     21.00 o 
   1   5   2      340.29      360.83      5.90 o 
   2   5   2       59.10       38.93      2.47 o 
   3   5   2       22.47       29.70      4.33 o 
   4   5   2       16.66       17.44      1.31 o 
   5   5   2       96.50      113.80      4.62 o 
   6   5   2       58.67       54.93      3.35 o 
   7   5   2       12.04       14.20      1.71 o 
  -9   6   2       19.38       18.93      1.04 o 
  -8   6   2       81.92       77.58      3.04 o 
  -7   6   2       26.88       26.80      2.08 o 
  -6   6   2      216.36      213.67      4.89 o 
  -5   6   2        5.53        8.30      1.28 o 
  -4   6   2     2857.59     3095.61     36.00 o 
  -3   6   2     1540.13     1525.26     16.65 o 
  -2   6   2      707.88      776.09      9.97 o 
  -1   6   2      517.70      616.31      7.69 o 
   0   6   2     6705.76     7074.59    141.10 o 
   1   6   2       12.81       13.64      1.31 o 
   2   6   2       13.62       15.64      2.83 o 
   3   6   2      513.42      505.45     15.50 o 
   4   6   2      326.78      333.67      5.64 o 
   5   6   2        2.08        0.70      0.73 o 
   6   6   2      296.76      331.70     11.09 o 
   7   6   2       26.26       33.21      2.47 o 
  -9   7   2       25.51       28.62      1.45 o 
  -8   7   2        7.50        8.07      1.07 o 
  -7   7   2       76.99       75.89      3.44 o 
  -6   7   2      187.16      196.71      4.63 o 
  -5   7   2     1104.22     1164.38     14.50 o 
  -4   7   2     3776.49     4183.97     32.88 o 
  -3   7   2        0.58        0.92      0.91 o 
  -2   7   2       60.28       65.33      3.02 o 
  -1   7   2        4.70        5.19      0.95 o 
   0   7   2      492.58      501.77      7.16 o 
   1   7   2      310.14      262.47      6.66 o 
   2   7   2      388.85      419.77      8.24 o 
   3   7   2       79.55       77.87      5.23 o 
   4   7   2      138.04      134.09      3.45 o 
   5   7   2      934.25      975.81     13.53 o 
   6   7   2      168.99      188.29      5.16 o 
   7   7   2       79.76       77.87      3.67 o 
  -9   8   2       30.36       26.24      1.33 o 
  -8   8   2        0.00       -0.59      0.59 o 
  -7   8   2        5.45        3.46      1.05 o 
  -6   8   2       24.67       22.81      1.83 o 
  -5   8   2      230.27      221.73      4.34 o 
  -4   8   2     2861.92     2985.80     82.47 o 
  -3   8   2      468.66      432.26      9.29 o 
  -2   8   2     1555.37     1675.47     26.02 o 
  -1   8   2      306.42      305.09      6.63 o 
   0   8   2     1454.47     1508.18     14.06 o 
   1   8   2     1986.48     2041.03     37.24 o 
   2   8   2       28.31       18.05      1.79 o 
   3   8   2      986.16     1024.18     71.38 o 
   4   8   2       28.91       29.02      1.55 o 
   5   8   2       90.78      100.96      4.09 o 
   6   8   2       39.87       39.23      2.71 o 
   7   8   2        5.34        2.79      1.14 o 
  -9   9   2        2.42        1.37      0.59 o 
  -8   9   2        3.03        1.78      0.65 o 
  -7   9   2        1.36        2.34      0.80 o 
  -6   9   2      348.14      361.06      6.21 o 
  -5   9   2        2.42        1.00      0.76 o 
  -4   9   2      324.38      320.79      9.42 o 
  -3   9   2      688.40      746.22     12.61 o 
  -2   9   2     4036.67     4473.59     36.66 o 
  -1   9   2     1650.12     1805.28     16.04 o 
   0   9   2       52.69       44.75      2.49 o 
   1   9   2       87.92       66.30      3.15 o 
   2   9   2        3.85        9.45      2.04 o 
   3   9   2     1086.95     1158.73     70.24 o 
   4   9   2        2.08        1.82      0.99 o 
   5   9   2       11.14       13.44      1.35 o 
   6   9   2        2.98        3.88      0.86 o 
   7   9   2        3.25        3.76      1.68 o 
  -8  10   2       36.46       30.20      1.53 o 
  -7  10   2        3.52        2.55      0.76 o 
  -6  10   2     1347.95     1412.13     14.05 o 
  -5  10   2       17.28       20.89      1.29 o 
  -4  10   2       52.35       44.01      3.79 o 
  -3  10   2        6.42        8.10      1.72 o 
  -2  10   2     1286.70     1332.48     25.68 o 
  -1  10   2       12.22       27.51      2.15 o 
   0  10   2      150.41      136.75      4.71 o 
   1  10   2       96.09       83.83      3.72 o 
   2  10   2        0.73        1.20      1.04 o 
   3  10   2      125.21      135.88      4.60 o 
   4  10   2      918.03      988.31     31.84 o 
   5  10   2      200.80      208.44      5.79 o 
   6  10   2      153.70      156.83      4.39 o 
   7  10   2       27.33       25.06      1.93 o 
  -8  11   2        2.52        3.11      0.67 o 
  -7  11   2        0.21        1.20      0.69 o 
  -6  11   2      240.32      279.28      5.47 o 
  -5  11   2        4.60        2.31      0.65 o 
  -4  11   2      382.90      363.65     12.73 o 
  -3  11   2      901.11     1001.74     28.96 o 
  -2  11   2       31.07       20.10      1.93 o 
  -1  11   2        3.23        0.63      0.75 o 
   0  11   2     1018.73     1069.45     14.74 o 
   1  11   2      152.04      167.10      6.88 o 
   2  11   2      112.64       91.88      4.89 o 
   3  11   2      425.12      450.65      8.07 o 
   4  11   2      210.98      212.48      4.65 o 
   5  11   2       49.36       50.10      2.52 o 
   6  11   2        7.19        9.32      1.19 o 
   7  11   2       40.85       39.13      5.21 o 
  -8  12   2       27.81       21.39      1.22 o 
  -7  12   2       38.77       36.22      2.12 o 
  -6  12   2       64.46       78.04      3.39 o 
  -5  12   2       54.47       57.00      2.93 o 
  -4  12   2      116.81      129.32      3.77 o 
  -3  12   2       63.50       67.93      3.88 o 
  -2  12   2       88.88       92.83      6.47 o 
  -1  12   2       42.28       34.51      3.78 o 
   0  12   2      258.63      237.06      9.08 o 
   1  12   2       78.25       63.06      5.10 o 
   2  12   2      174.32      158.85      6.62 o 
   3  12   2      669.62      657.66      8.35 o 
   4  12   2      413.21      432.99      6.69 o 
   5  12   2      121.60      133.02      4.10 o 
   6  12   2       10.57       10.67      1.15 o 
   7  12   2       18.41       17.09      1.45 o 
  -8  13   2       22.38       18.00      1.11 o 
  -7  13   2        2.20        1.14      0.61 o 
  -6  13   2       24.58       27.07      2.05 o 
  -5  13   2       84.96       86.30      3.39 o 
  -4  13   2      414.41      423.24     12.83 o 
  -3  13   2       34.95       36.48      3.36 o 
  -2  13   2       83.63       76.94      3.99 o 
  -1  13   2       55.53       43.88      2.99 o 
   0  13   2       91.23      125.79      5.70 o 
   1  13   2       76.27       65.50      3.69 o 
   2  13   2      297.52      243.97     11.60 o 
   3  13   2       79.50       81.84      2.78 o 
   4  13   2      173.66      172.16      4.92 o 
   5  13   2        9.76        8.44      1.17 o 
   6  13   2       15.22       18.92      1.50 o 
   7  13   2       13.37       13.56      1.28 o 
  -8  14   2       20.62       21.31      1.22 o 
  -7  14   2       37.13       33.90      1.79 o 
  -6  14   2      160.68      163.64      6.40 o 
  -5  14   2      139.87      135.61      3.72 o 
  -4  14   2       23.75       22.31      1.44 o 
  -3  14   2        0.29       -1.15      1.15 o 
  -2  14   2       95.05       90.72      4.64 o 
  -1  14   2       10.07        5.77      1.36 o 
   0  14   2       33.19       21.27      2.33 o 
   1  14   2       29.09       15.86      2.17 o 
   2  14   2       48.36       50.86      2.27 o 
   3  14   2       86.52       79.22      2.95 o 
   4  14   2      156.98      137.10      4.67 o 
   5  14   2       41.38       36.39      2.07 o 
   6  14   2       89.53       87.78      7.03 o 
  -8  15   2        7.68        8.26      1.04 o 
  -7  15   2       53.17       54.01      2.19 o 
  -6  15   2      167.14      162.64      4.74 o 
  -5  15   2      216.78      214.72      6.53 o 
  -4  15   2      236.24      223.28      7.59 o 
  -3  15   2       35.12       42.18      1.83 o 
  -2  15   2     2120.42     2343.96     27.83 o 
  -1  15   2      784.02      828.56     15.52 o 
   0  15   2       16.95        9.65      1.70 o 
   1  15   2      204.31      192.67      7.68 o 
   2  15   2       81.18       63.99      2.11 o 
   3  15   2      531.48      507.83      9.16 o 
   4  15   2        1.58        0.08      0.62 o 
   5  15   2        1.60        1.86      0.60 o 
   6  15   2        2.07        2.57      0.84 o 
  -8  16   2        0.19        0.50      0.49 o 
  -7  16   2       14.76       17.72      1.15 o 
  -6  16   2       23.37       20.90      1.53 o 
  -5  16   2       24.73       26.59      1.75 o 
  -4  16   2        7.03        5.96      0.86 o 
  -3  16   2      316.07      326.69      4.88 o 
  -2  16   2       10.51       11.02      1.48 o 
  -1  16   2      745.50      845.89     17.79 o 
   0  16   2      205.06      182.82      9.10 o 
   1  16   2      135.33      110.34      2.87 o 
   2  16   2        4.13        4.12      0.55 o 
   3  16   2      593.47      543.77     10.97 o 
   4  16   2        0.50       -0.06      0.62 o 
   5  16   2       22.69       20.54      1.84 o 
   6  16   2        1.44        0.80      0.58 o 
  -7  17   2        8.91        9.41      0.86 o 
  -6  17   2        4.94        4.44      0.77 o 
  -5  17   2      221.17      254.62      5.28 o 
  -4  17   2      203.30      212.29      4.58 o 
  -3  17   2       86.17       97.55      2.76 o 
  -2  17   2      306.83      309.14      4.73 o 
  -1  17   2      240.57      231.65      4.03 o 
   0  17   2        3.52        6.23      0.70 o 
   1  17   2      634.58      620.91      6.10 o 
   2  17   2       38.28       44.37      1.72 o 
   3  17   2      831.20      873.41     20.33 o 
   4  17   2        6.57        6.50      1.17 o 
   5  17   2       79.16       81.16      4.47 o 
   6  17   2       72.83       77.37      2.93 o 
  -7  18   2        0.03        0.70      0.42 o 
  -6  18   2       77.79       84.56      2.78 o 
  -5  18   2      190.13      203.59      4.67 o 
  -4  18   2      622.02      620.87      8.95 o 
  -3  18   2      778.71      879.62     11.60 o 
  -2  18   2       34.94       41.57      1.75 o 
  -1  18   2       10.44        9.48      0.71 o 
   0  18   2     1070.39     1039.21      8.47 o 
   1  18   2       36.86       32.79      1.46 o 
   2  18   2        0.71        0.74      0.43 o 
   3  18   2        9.99        8.21      1.21 o 
   4  18   2      167.13      169.22      4.51 o 
   5  18   2        5.40        6.78      0.89 o 
   6  18   2        9.26        8.77      0.99 o 
  -7  19   2        4.66        5.29      0.75 o 
  -6  19   2        0.24       -0.49      0.60 o 
  -5  19   2        2.39        1.13      0.78 o 
  -4  19   2      525.51      548.36      9.74 o 
  -3  19   2       72.62       70.29      2.46 o 
  -2  19   2      199.38      212.95      4.10 o 
  -1  19   2       40.02       41.11      1.46 o 
   0  19   2       81.29       85.83      2.59 o 
   1  19   2      164.27      146.33      3.16 o 
   2  19   2      383.62      382.95      5.48 o 
   3  19   2       10.27       11.03      1.19 o 
   4  19   2      117.26      116.42      3.63 o 
   5  19   2       25.26       26.84      1.47 o 
   6  19   2       35.45       38.16      1.69 o 
  -7  20   2       11.45       11.31      0.90 o 
  -6  20   2       30.13       40.44      2.08 o 
  -5  20   2        3.18        4.19      1.37 o 
  -4  20   2       14.69       13.68      1.65 o 
  -3  20   2      130.28      138.52      3.49 o 
  -2  20   2      203.29      198.23      3.80 o 
  -1  20   2      231.32      225.47      3.57 o 
   0  20   2       30.03       29.75      1.54 o 
   1  20   2      608.49      574.52      7.04 o 
   2  20   2       27.88       27.56      1.71 o 
   3  20   2       67.20       79.05      2.98 o 
   4  20   2        8.96        9.61      1.10 o 
   5  20   2       11.36       13.65      1.23 o 
  -7  21   2        6.14        5.44      0.65 o 
  -6  21   2        4.21        8.00      0.95 o 
  -5  21   2       91.28      105.22      3.67 o 
  -4  21   2      121.44      127.43      4.68 o 
  -3  21   2       50.70       57.44      2.57 o 
  -2  21   2      466.42      448.52      5.79 o 
  -1  21   2       58.16       47.30      1.77 o 
   0  21   2      310.36      309.04      6.82 o 
   1  21   2      389.71      368.58      6.08 o 
   2  21   2      542.79      540.69      7.38 o 
   3  21   2      202.04      197.79      4.58 o 
   4  21   2       56.47       55.96      2.35 o 
   5  21   2      135.87      146.44      4.14 o 
  -6  22   2       46.71       52.43      2.08 o 
  -5  22   2       10.62       12.55      1.31 o 
  -4  22   2       53.98       55.33      3.07 o 
  -3  22   2       12.23        9.08      0.98 o 
  -2  22   2       62.40       51.42      2.18 o 
  -1  22   2        1.74        0.62      0.47 o 
   0  22   2       85.28       83.19      2.90 o 
   1  22   2      105.12       98.03      3.47 o 
   2  22   2        0.36        1.52      0.66 o 
   3  22   2      235.89      223.87      4.74 o 
   4  22   2       59.30       56.35      2.20 o 
   5  22   2       21.89       18.70      1.36 o 
  -6  23   2       27.69       26.10      1.21 o 
  -5  23   2       62.01       65.84      2.36 o 
  -4  23   2       23.50       20.66      1.66 o 
  -3  23   2       13.28        9.43      1.28 o 
  -2  23   2      386.19      390.04      5.97 o 
  -1  23   2      182.67      191.59      4.12 o 
   0  23   2       74.33       71.27      2.36 o 
   1  23   2        3.90        4.68      0.87 o 
   2  23   2      184.40      185.49      4.54 o 
   3  23   2        0.03        0.24      0.51 o 
   4  23   2        0.96        0.48      0.55 o 
   5  23   2       63.15       57.89      2.53 o 
  -6  24   2       21.27       22.20      1.36 o 
  -5  24   2       10.74       11.24      0.96 o 
  -4  24   2       98.66      118.67      3.62 o 
  -3  24   2       59.16       61.13      2.76 o 
  -2  24   2       51.79       51.52      2.16 o 
  -1  24   2       41.86       47.19      2.05 o 
   0  24   2      348.21      327.65      5.27 o 
   1  24   2        6.41        6.05      0.81 o 
   2  24   2        7.03        6.96      1.04 o 
   3  24   2       18.43       17.67      1.27 o 
   4  24   2        3.61        3.26      0.51 o 
  -5  25   2       24.84       23.52      1.20 o 
  -4  25   2       23.92       26.77      1.52 o 
  -3  25   2       23.82       28.69      1.83 o 
  -2  25   2       26.07       26.72      1.55 o 
  -1  25   2       97.75       93.14      3.05 o 
   0  25   2       66.11       64.47      2.35 o 
   1  25   2       25.75       20.48      1.33 o 
   2  25   2       41.50       37.28      1.74 o 
   3  25   2      145.70      157.02      3.41 o 
   4  25   2      145.67      123.19      4.02 o 
  -5  26   2       20.93       20.64      1.39 o 
  -4  26   2        0.54        0.38      0.46 o 
  -3  26   2       38.88       44.63      2.18 o 
  -2  26   2       12.18       11.61      1.12 o 
  -1  26   2        0.17        0.23      0.82 o 
   0  26   2       67.88       67.24      2.77 o 
   1  26   2      169.83      166.03      4.83 o 
   2  26   2        2.65        3.02      0.58 o 
   3  26   2       44.81       43.06      1.40 o 
   4  26   2        0.98        1.22      0.63 o 
  -5  27   2        5.16        7.33      0.77 o 
  -4  27   2       74.62       79.74      2.15 o 
  -3  27   2       60.31       62.48      2.37 o 
  -2  27   2      218.54      209.79      4.17 o 
  -1  27   2       54.56       58.26      2.25 o 
   0  27   2       30.53       29.50      1.77 o 
   1  27   2       70.71       71.70      2.64 o 
   2  27   2       69.12       63.14      2.45 o 
   3  27   2       14.68       13.26      1.27 o 
  -4  28   2        6.20        3.77      0.54 o 
  -3  28   2       39.09       36.05      1.67 o 
  -2  28   2        1.14        0.70      0.47 o 
  -1  28   2       58.54       53.90      2.24 o 
   0  28   2       78.88       83.52      2.65 o 
   1  28   2        0.08       -0.12      0.53 o 
   2  28   2       10.44        9.38      0.90 o 
   3  28   2        8.13       11.22      1.59 o 
  -4  29   2       37.49       28.90      2.58 o 
  -3  29   2       35.73       35.31      1.29 o 
  -2  29   2       53.68       52.59      2.20 o 
  -1  29   2       21.86       19.15      1.41 o 
   0  29   2       12.73       12.13      1.20 o 
   1  29   2        5.66        4.76      0.66 o 
   2  29   2        9.43        9.60      1.44 o 
  -3  30   2       58.39       56.34      2.48 o 
  -2  30   2       27.68       28.46      1.44 o 
  -1  30   2       46.85       48.07      2.36 o 
   0  30   2       45.04       49.82      1.95 o 
   1  30   2        3.51        3.84      1.50 o 
  -1  31   2      120.85      125.44      5.69 o 
   0  31   2        0.18       -0.04      0.70 o 
  -9   0   3      183.89      176.95      5.94 o 
  -7   0   3      118.74      101.76      5.67 o 
  -5   0   3       22.12       12.78      2.64 o 
  -3   0   3     1579.26     1453.26     44.55 o 
  -1   0   3     2330.60     2340.47     28.46 o 
   1   0   3     7418.61     7732.86     72.24 o 
   3   0   3      164.42      156.02      6.06 o 
   5   0   3       42.66       41.11      3.62 o 
  -9   1   3       21.07       24.17      1.23 o 
  -8   1   3       36.05       39.86      1.87 o 
  -7   1   3       16.42       14.76      1.55 o 
  -6   1   3        0.02       -0.73      0.73 o 
  -5   1   3      114.90       96.73      5.35 o 
  -4   1   3        1.81        1.12      0.62 o 
  -3   1   3      131.15      149.96      4.67 o 
  -2   1   3       24.67       31.07      1.01 o 
  -1   1   3     4261.33     4399.00     38.97 o 
   0   1   3       41.17       36.94      3.06 o 
   1   1   3     1544.50     1593.83     23.82 o 
   2   1   3     1837.81     1887.81     30.60 o 
   3   1   3        0.41        1.81      0.73 o 
   4   1   3       19.72       12.53      1.97 o 
   5   1   3       72.47       74.15      3.35 o 
   6   1   3        0.15       -1.15      1.15 o 
   7   1   3        8.22       10.30      1.84 o 
  -9   2   3        5.03        3.76      0.53 o 
  -8   2   3        2.07        1.83      0.56 o 
  -7   2   3        7.98        6.02      1.19 o 
  -6   2   3      329.03      327.56      5.89 o 
  -5   2   3      104.90       99.39      5.39 o 
  -4   2   3      112.28      111.92      6.52 o 
  -3   2   3       32.62       34.14      2.78 o 
  -2   2   3      762.27      874.77     14.27 o 
  -1   2   3        4.97       14.75      1.83 o 
   0   2   3      633.09      618.00     17.11 o 
   1   2   3        9.87       20.63      2.43 o 
   2   2   3      577.40      560.50     26.41 o 
   3   2   3      497.14      521.58      7.19 o 
   4   2   3      175.74      150.20      5.00 o 
   5   2   3       29.20       30.80      2.19 o 
   6   2   3        8.60        8.09      1.59 o 
   7   2   3        0.38        2.12      1.05 o 
  -9   3   3        6.59        5.38      0.78 o 
  -8   3   3        1.15        1.02      0.58 o 
  -7   3   3       90.55       86.72      3.63 o 
  -6   3   3       33.11       29.58      1.67 o 
  -5   3   3      208.46      199.02      7.63 o 
  -4   3   3     1266.26     1193.37     24.81 o 
  -3   3   3      330.37      368.09      8.44 o 
  -2   3   3     1086.85     1102.45     10.69 o 
  -1   3   3       38.49       46.56      3.85 o 
   0   3   3     2132.61     2280.18     43.28 o 
   1   3   3       43.42       57.32      3.88 o 
   2   3   3      328.82      271.72     18.70 o 
   3   3   3        4.08        8.48      0.98 o 
   4   3   3      196.30      201.11      4.96 o 
   5   3   3        4.39        3.85      0.82 o 
   6   3   3       45.89       47.28      3.30 o 
   7   3   3        4.50        3.72      1.17 o 
  -9   4   3       21.50       20.36      1.06 o 
  -8   4   3        0.15        0.00      0.58 o 
  -7   4   3      127.33      125.83      4.39 o 
  -6   4   3        0.67        0.13      0.66 o 
  -5   4   3       16.04       19.47      1.94 o 
  -4   4   3      797.30      778.23     16.64 o 
  -3   4   3        2.23        3.82      0.77 o 
  -2   4   3     1236.72     1388.97      9.89 o 
  -1   4   3       59.05       48.96      5.73 o 
   0   4   3      543.52      504.53     12.56 o 
   1   4   3        2.60        6.44      1.91 o 
   2   4   3        2.22        0.09      2.83 o 
   3   4   3      909.81      932.98      9.77 o 
   4   4   3      129.51      142.31      4.21 o 
   5   4   3       21.22       21.99      1.89 o 
   6   4   3       27.33       24.59      1.93 o 
   7   4   3       11.74       10.45      1.71 o 
  -9   5   3        1.18        1.55      0.48 o 
  -8   5   3        2.99        2.96      0.74 o 
  -7   5   3      160.19      157.55      4.87 o 
  -6   5   3      130.79      120.95      3.35 o 
  -5   5   3      124.16      124.45      6.21 o 
  -4   5   3       98.95       84.45      4.32 o 
  -3   5   3        7.18       14.01      1.57 o 
  -2   5   3       65.55       77.96      3.51 o 
  -1   5   3     2957.67     3291.72     42.46 o 
   0   5   3      394.54      449.55     16.52 o 
   1   5   3     5704.39     5713.27     63.17 o 
   2   5   3       64.73       57.61      5.81 o 
   3   5   3       41.52       48.80      2.21 o 
   4   5   3        2.08        0.39      0.63 o 
   5   5   3      249.75      248.54      7.98 o 
   6   5   3       33.29       37.55      2.34 o 
   7   5   3        4.24        4.33      1.15 o 
  -9   6   3        4.07        3.50      0.36 o 
  -8   6   3        7.17        5.13      0.97 o 
  -7   6   3        7.51        9.51      1.67 o 
  -6   6   3      161.33      156.65      4.15 o 
  -5   6   3       11.86       11.64      1.22 o 
  -4   6   3     3175.01     3581.19     30.19 o 
  -3   6   3      447.86      445.50     13.82 o 
  -2   6   3      338.12      351.27      5.99 o 
  -1   6   3       78.50       47.68      2.19 o 
   0   6   3      798.37      881.42     38.16 o 
   1   6   3      314.34      326.36     18.27 o 
   2   6   3        8.06       11.71      2.83 o 
   3   6   3       10.39        3.71      1.49 o 
   4   6   3        3.64        2.66      0.73 o 
   5   6   3       22.00       24.19      1.81 o 
   6   6   3      222.56      227.34     16.32 o 
   7   6   3       20.51       19.42      2.15 o 
  -9   7   3        0.58        0.94      0.36 o 
  -8   7   3       44.97       45.47      2.38 o 
  -7   7   3        6.46        8.04      1.10 o 
  -6   7   3       48.33       46.19      2.26 o 
  -5   7   3       46.51       52.35      2.09 o 
  -4   7   3        2.04        0.72      0.84 o 
  -3   7   3       21.72       25.18      3.88 o 
  -2   7   3      637.53      529.10     41.05 o 
  -1   7   3      419.93      443.01     33.83 o 
   0   7   3      166.59      174.46      8.01 o 
   1   7   3        0.57        0.72      2.10 o 
   2   7   3      522.29      513.78     18.03 o 
   3   7   3      190.25      189.12      6.52 o 
   4   7   3       71.21       91.15      3.43 o 
   5   7   3       51.15       55.87      2.63 o 
   6   7   3        0.29       -0.43      0.71 o 
   7   7   3       45.00       44.00      3.02 o 
  -9   8   3        0.03       -0.30      0.30 o 
  -8   8   3        7.31        7.98      1.26 o 
  -7   8   3        5.54        3.36      0.98 o 
  -6   8   3      699.45      703.80      8.94 o 
  -5   8   3        0.03        0.75      0.48 o 
  -4   8   3        0.41        1.11      0.87 o 
  -3   8   3        3.16        4.41      1.07 o 
  -2   8   3      670.76      788.09     11.48 o 
  -1   8   3       67.62       72.65      6.89 o 
   0   8   3      383.52      489.01      7.79 o 
   1   8   3       36.82       33.19      6.59 o 
   2   8   3      232.32      274.45     13.38 o 
   3   8   3        3.88        1.13      0.67 o 
   4   8   3      391.22      387.96      7.69 o 
   5   8   3      163.55      168.65      5.01 o 
   6   8   3        7.12        5.99      2.17 o 
  -9   9   3        0.06        0.04      0.34 o 
  -8   9   3       26.89       26.72      2.04 o 
  -7   9   3       36.91       35.72      2.49 o 
  -6   9   3      113.28      125.85      3.71 o 
  -5   9   3      366.59      393.79      5.35 o 
  -4   9   3       29.46       36.93      3.14 o 
  -3   9   3       35.00       57.96      3.50 o 
  -2   9   3      282.07      330.16      7.84 o 
  -1   9   3       21.15       17.03      2.25 o 
   0   9   3       19.55       17.43      1.81 o 
   1   9   3      876.70      980.43     28.99 o 
   2   9   3      102.30       86.28      9.15 o 
   3   9   3      116.94      109.54      3.43 o 
   4   9   3      233.15      222.77      5.27 o 
   5   9   3      248.38      260.84      6.22 o 
   6   9   3        0.54       -0.71      0.71 o 
  -9  10   3       18.03       20.99      2.05 o 
  -8  10   3        5.61        6.39      0.90 o 
  -7  10   3       91.30      106.71      4.79 o 
  -6  10   3     1017.42     1057.02     16.56 o 
  -5  10   3        2.58        4.26      1.36 o 
  -4  10   3        5.93        8.99      2.23 o 
  -3  10   3      181.61      160.75      6.04 o 
  -2  10   3      792.64      873.02     27.48 o 
  -1  10   3        8.31        5.29      1.03 o 
   0  10   3      683.91      710.32     12.65 o 
   1  10   3     1046.96     1029.82     30.43 o 
   2  10   3      110.98      119.87     11.35 o 
   3  10   3     1020.32      982.75     20.97 o 
   4  10   3      409.55      415.46      8.33 o 
   5  10   3        1.40        1.92      0.78 o 
   6  10   3        0.33        0.78      1.17 o 
  -8  11   3       80.57       93.02      3.55 o 
  -7  11   3       39.91       41.29      2.60 o 
  -6  11   3      402.47      462.31      9.93 o 
  -5  11   3       11.92       12.93      1.16 o 
  -4  11   3       17.96       13.84      2.57 o 
  -3  11   3       33.48       25.30      4.43 o 
  -2  11   3      926.35      996.63     14.97 o 
  -1  11   3      639.83      629.52     12.35 o 
   0  11   3        1.94        2.24      0.78 o 
   1  11   3      205.65      201.77     13.79 o 
   2  11   3      973.97      987.06     25.91 o 
   3  11   3       68.59       65.87      3.76 o 
   4  11   3      409.83      407.34     14.70 o 
   5  11   3       28.06       31.27      2.15 o 
   6  11   3        8.05       10.92      1.41 o 
  -8  12   3      282.65      239.58      5.44 o 
  -7  12   3       12.00       14.57      1.61 o 
  -6  12   3       14.07       17.89      2.32 o 
  -5  12   3       23.21       21.99      1.40 o 
  -4  12   3      212.70      222.93      5.39 o 
  -3  12   3       50.19       53.00      3.72 o 
  -2  12   3        6.48        3.07      1.00 o 
  -1  12   3       92.07      110.10      4.67 o 
   0  12   3        2.75        7.54      1.32 o 
   1  12   3       48.13       58.49      7.61 o 
   2  12   3      149.72      137.15      4.71 o 
   3  12   3        0.09        0.90      0.68 o 
   4  12   3      219.35      208.93      6.71 o 
   5  12   3       29.62       26.42      1.97 o 
   6  12   3      150.50      151.67      9.22 o 
  -8  13   3      104.99       95.07      4.06 o 
  -7  13   3        0.84        0.56      0.92 o 
  -6  13   3        4.43        4.78      1.05 o 
  -5  13   3      115.70      113.51      4.41 o 
  -4  13   3      327.47      298.26      8.31 o 
  -3  13   3      165.64      187.40      8.56 o 
  -2  13   3      261.77      274.62      8.74 o 
  -1  13   3      129.20      113.14      9.66 o 
   0  13   3      130.32      109.67      4.84 o 
   1  13   3      951.75     1022.09     14.60 o 
   2  13   3     1065.76     1060.33     13.39 o 
   3  13   3      161.85      150.56      5.32 o 
   4  13   3      241.81      223.77      6.93 o 
   5  13   3       24.66       24.19      1.82 o 
   6  13   3        0.41        1.45      1.26 o 
  -8  14   3       56.36       54.26      2.35 o 
  -7  14   3       71.21       75.54      4.50 o 
  -6  14   3      180.41      172.23      5.26 o 
  -5  14   3      135.68      143.97      3.82 o 
  -4  14   3        7.17        3.24      0.84 o 
  -3  14   3      413.49      368.40      7.23 o 
  -2  14   3      198.52      221.44     11.97 o 
  -1  14   3       20.69       17.02      3.45 o 
   0  14   3      786.93      746.12     13.08 o 
   1  14   3      743.13      724.66     14.16 o 
   2  14   3      115.96      119.43      4.62 o 
   3  14   3      831.27      817.11     14.48 o 
   4  14   3       51.30       46.70      3.61 o 
   5  14   3       82.30       81.28      3.56 o 
   6  14   3        0.41        0.31      0.40 o 
  -8  15   3      118.05      114.89      3.95 o 
  -7  15   3       43.23       42.20      2.36 o 
  -6  15   3      181.32      180.62      7.84 o 
  -5  15   3       46.50       44.86      2.05 o 
  -4  15   3      105.15      107.22      3.11 o 
  -3  15   3      273.13      278.39      7.08 o 
  -2  15   3      639.30      690.64     19.18 o 
  -1  15   3      208.17      228.30      4.91 o 
   0  15   3      116.85      108.35      4.09 o 
   1  15   3      593.32      600.56     11.04 o 
   2  15   3      336.68      354.56      7.09 o 
   3  15   3       15.49       17.54      2.05 o 
   4  15   3       40.85       36.62      2.86 o 
   5  15   3       20.07       20.07      1.55 o 
   6  15   3       33.89       31.05      2.86 o 
  -8  16   3        0.56        0.68      0.40 o 
  -7  16   3        4.29        3.78      0.94 o 
  -6  16   3      210.53      204.92      5.61 o 
  -5  16   3       39.54       35.92      2.11 o 
  -4  16   3       38.19       34.05      2.24 o 
  -3  16   3       41.11       46.44      2.03 o 
  -2  16   3       37.78       33.70      1.57 o 
  -1  16   3       22.68       25.74      1.55 o 
   0  16   3      328.29      328.75      6.78 o 
   1  16   3       11.82       15.55      1.72 o 
   2  16   3      115.30      119.19      4.18 o 
   3  16   3        3.06       -1.02      1.09 o 
   4  16   3       39.02       35.95      4.06 o 
   5  16   3        0.30        1.26      0.63 o 
  -8  17   3       11.55       12.90      0.94 o 
  -7  17   3       11.66       10.96      1.00 o 
  -6  17   3       14.06       14.69      1.60 o 
  -5  17   3        4.76        3.11      0.80 o 
  -4  17   3        5.30        4.41      0.72 o 
  -3  17   3       52.27       57.01      2.58 o 
  -2  17   3      258.64      242.09      4.28 o 
  -1  17   3       11.41        9.57      1.31 o 
   0  17   3       75.01       66.17      2.63 o 
   1  17   3      106.15      109.88      4.01 o 
   2  17   3       19.50       17.04      1.62 o 
   3  17   3       31.53       27.60      2.47 o 
   4  17   3       79.08       86.59      5.43 o 
   5  17   3       37.19       34.60      2.16 o 
  -7  18   3       42.68       44.73      1.81 o 
  -6  18   3      144.54      157.94      5.28 o 
  -5  18   3       27.06       24.08      1.74 o 
  -4  18   3      859.26      880.83     11.19 o 
  -3  18   3       77.56       67.84      2.60 o 
  -2  18   3      400.76      427.33      5.94 o 
  -1  18   3       10.28       10.67      0.99 o 
   0  18   3      873.10      884.51      9.66 o 
   1  18   3      350.95      353.32      7.32 o 
   2  18   3        5.97        6.70      1.29 o 
   3  18   3      113.00      123.16      5.10 o 
   4  18   3       16.13       15.74      1.77 o 
   5  18   3        3.85        3.05      0.87 o 
  -7  19   3        6.80        6.03      0.75 o 
  -6  19   3       18.12       15.94      1.48 o 
  -5  19   3       12.01       16.61      1.42 o 
  -4  19   3       38.88       35.03      2.22 o 
  -3  19   3       71.38       75.79      2.49 o 
  -2  19   3      153.38      149.13      3.41 o 
  -1  19   3      178.67      177.06      4.45 o 
   0  19   3       31.04       29.73      1.87 o 
   1  19   3      750.24      727.49     10.68 o 
   2  19   3       59.30       57.67      3.41 o 
   3  19   3       13.28       13.47      1.54 o 
   4  19   3        6.12        7.49      1.20 o 
   5  19   3       93.68       98.03      2.94 o 
  -7  20   3        6.18        5.52      0.68 o 
  -6  20   3        2.05        1.53      1.12 o 
  -5  20   3       42.79       43.46      2.14 o 
  -4  20   3       94.12       99.72      3.63 o 
  -3  20   3        4.06        4.47      1.01 o 
  -2  20   3      663.65      640.53      8.44 o 
  -1  20   3       35.89       34.66      2.08 o 
   0  20   3      163.07      149.12      4.28 o 
   1  20   3       22.17       19.47      1.66 o 
   2  20   3       95.08       91.29      5.25 o 
   3  20   3      143.65      145.28      4.54 o 
   4  20   3        8.29       10.59      1.33 o 
   5  20   3       25.24       27.68      1.74 o 
  -7  21   3        0.40        0.34      0.36 o 
  -6  21   3       11.86       11.65      1.25 o 
  -5  21   3       66.96       74.00      2.68 o 
  -4  21   3        4.75        5.00      0.87 o 
  -3  21   3        0.76        1.03      0.93 o 
  -2  21   3       43.56       42.22      1.94 o 
  -1  21   3       30.75       27.91      1.74 o 
   0  21   3       47.10       51.50      2.38 o 
   1  21   3      598.75      586.48      9.25 o 
   2  21   3        0.76        0.81      1.37 o 
   3  21   3       64.25       67.82      2.98 o 
   4  21   3        1.20        2.36      0.67 o 
  -6  22   3       72.23       76.68      3.26 o 
  -5  22   3       12.56       12.52      1.30 o 
  -4  22   3       53.00       49.82      2.46 o 
  -3  22   3        8.52        6.12      0.80 o 
  -2  22   3      260.48      247.94      4.98 o 
  -1  22   3       92.21       93.79      2.86 o 
   0  22   3      204.45      196.81      5.12 o 
   1  22   3       74.23       76.72      3.34 o 
   2  22   3      292.57      285.48      8.99 o 
   3  22   3       61.69       65.06      2.75 o 
   4  22   3      199.51      210.03      4.85 o 
  -6  23   3        9.29        9.50      0.79 o 
  -5  23   3      192.38      215.06      5.85 o 
  -4  23   3        9.13       10.54      1.04 o 
  -3  23   3        3.96        2.05      0.85 o 
  -2  23   3        5.36        4.93      0.78 o 
  -1  23   3      588.68      586.03      7.04 o 
   0  23   3        6.52        6.22      1.01 o 
   1  23   3       21.29       21.00      1.86 o 
   2  23   3       13.75       13.50      2.05 o 
   3  23   3        3.03        5.63      1.07 o 
   4  23   3        1.61        1.56      0.48 o 
  -6  24   3       18.04       17.86      1.02 o 
  -5  24   3       30.36       32.71      1.50 o 
  -4  24   3       28.63       34.72      1.70 o 
  -3  24   3      289.13      309.39      5.29 o 
  -2  24   3      162.48      173.26      4.04 o 
  -1  24   3      152.93      149.56      3.72 o 
   0  24   3        0.14       -0.20      0.77 o 
   1  24   3      297.86      306.71      9.74 o 
   2  24   3        0.06       -0.93      0.93 o 
   3  24   3      297.97      308.54      7.98 o 
  -5  25   3        7.89        6.15      0.68 o 
  -4  25   3       41.50       46.45      2.16 o 
  -3  25   3       43.73       45.35      1.96 o 
  -2  25   3        0.29        1.31      0.62 o 
  -1  25   3        9.93        9.28      1.08 o 
   0  25   3      148.38      142.69      4.48 o 
   1  25   3      140.14      148.33      6.65 o 
   2  25   3       48.82       47.38      2.28 o 
   3  25   3        0.56        1.28      0.48 o 
  -5  26   3       65.30       65.41      1.78 o 
  -4  26   3      129.27      130.37      3.54 o 
  -3  26   3      113.55      123.20      3.27 o 
  -2  26   3        1.18        1.10      0.61 o 
  -1  26   3        3.63        4.88      0.77 o 
   0  26   3       50.37       45.43      2.43 o 
   1  26   3        2.59        2.20      0.86 o 
   2  26   3        1.09        1.48      0.59 o 
   3  26   3       23.21       22.92      2.10 o 
  -4  27   3        5.93        6.58      0.71 o 
  -3  27   3       16.60       18.40      1.38 o 
  -2  27   3        3.76        5.08      0.73 o 
  -1  27   3       23.76       23.22      1.72 o 
   0  27   3        0.94        0.53      0.50 o 
   1  27   3        4.77        3.16      0.81 o 
   2  27   3       25.82       24.82      1.44 o 
  -4  28   3       43.88       43.52      1.60 o 
  -3  28   3      113.13      109.93      2.87 o 
  -2  28   3       97.02       93.73      3.02 o 
  -1  28   3        0.43        0.13      0.59 o 
   0  28   3       19.00       17.62      1.59 o 
   1  28   3       67.18       74.83      2.90 o 
   2  28   3        6.65        3.97      0.81 o 
  -3  29   3        0.61        0.96      0.41 o 
  -2  29   3        2.82        3.25      0.76 o 
  -1  29   3       84.13       76.35      4.61 o 
   0  29   3        0.14        0.43      0.44 o 
   1  29   3       35.13       33.31      1.46 o 
  -2  30   3        1.02        1.49      0.58 o 
  -1  30   3       38.78       38.91      2.35 o 
   0  30   3       50.78       52.37      3.78 o 
  -8   0   4       69.43       63.44      3.10 o 
  -6   0   4       98.04      104.73     15.60 o 
  -4   0   4      759.18      787.39     37.28 o 
  -2   0   4      798.61      879.84     21.98 o 
   0   0   4     1595.98     1567.41     50.59 o 
   2   0   4       80.02       73.56      6.66 o 
   4   0   4      310.78      317.04     12.22 o 
   6   0   4        1.12        1.46      0.91 o 
  -9   1   4       58.74       56.80      2.03 o 
  -8   1   4       76.55       73.30      2.36 o 
  -7   1   4       29.91       26.99      1.75 o 
  -6   1   4      183.88      177.48     10.74 o 
  -5   1   4       13.97       11.03      1.57 o 
  -4   1   4        1.53        3.81      1.56 o 
  -3   1   4        7.39       10.21      1.95 o 
  -2   1   4      628.07      588.67     15.44 o 
  -1   1   4      181.20      258.72     13.67 o 
   0   1   4      297.31      295.21     15.59 o 
   1   1   4      475.63      485.06     40.85 o 
   2   1   4       29.56       27.08      2.87 o 
   3   1   4       87.30       84.27      3.55 o 
   4   1   4       24.53       19.70      1.82 o 
   5   1   4        2.65        2.91      0.71 o 
   6   1   4       11.54        9.95      1.94 o 
  -9   2   4        8.90        8.81      0.70 o 
  -8   2   4        0.42        0.21      0.51 o 
  -7   2   4       51.26       47.68      2.95 o 
  -6   2   4      190.11      185.88      4.94 o 
  -5   2   4       49.67       57.41      3.91 o 
  -4   2   4       27.18       21.93      3.68 o 
  -3   2   4     2694.30     2936.33     30.85 o 
  -2   2   4        3.41        3.86      1.40 o 
  -1   2   4      945.62     1087.38     20.74 o 
   0   2   4       55.39       57.48      6.89 o 
   1   2   4      102.00       80.81      8.49 o 
   2   2   4      100.32       86.21      5.16 o 
   3   2   4      693.29      675.57     10.08 o 
   4   2   4       20.15       23.52      1.94 o 
   5   2   4       10.70       10.19      1.17 o 
   6   2   4       62.10       68.30      4.51 o 
  -9   3   4        1.29        0.34      0.31 o 
  -8   3   4        6.17        4.98      0.69 o 
  -7   3   4       11.82        8.39      2.00 o 
  -6   3   4       71.93       70.96      3.18 o 
  -5   3   4      248.52      225.46      5.61 o 
  -4   3   4       19.96       16.92      3.13 o 
  -3   3   4      324.54      349.54     10.57 o 
  -2   3   4       25.14       27.06      3.56 o 
  -1   3   4     2977.29     3258.96     56.93 o 
   0   3   4        1.38        2.48      1.40 o 
   1   3   4       58.35       39.44      6.03 o 
   2   3   4       14.17       14.72      1.62 o 
   3   3   4        1.04       -0.99      0.99 o 
   4   3   4       30.89       29.40      2.21 o 
   5   3   4        9.72        8.16      1.15 o 
   6   3   4        7.70        7.22      1.78 o 
  -9   4   4        0.46        0.01      0.36 o 
  -8   4   4        0.28        0.78      0.61 o 
  -7   4   4       10.97        8.04      1.07 o 
  -6   4   4      138.98      137.72      4.94 o 
  -5   4   4        0.48        1.77      0.65 o 
  -4   4   4        8.25       11.55      2.87 o 
  -3   4   4      139.81      125.09      7.54 o 
  -2   4   4      647.30      746.12     18.43 o 
  -1   4   4     2472.18     2789.22     38.52 o 
   0   4   4     2283.54     2484.85     52.64 o 
   1   4   4       23.16       12.17      3.63 o 
   2   4   4       23.44       25.93      2.17 o 
   3   4   4      298.05      284.78      6.59 o 
   4   4   4      225.93      235.13      6.13 o 
   5   4   4      172.49      189.19      5.88 o 
   6   4   4       52.59       55.81      4.03 o 
  -9   5   4        4.44        2.81      0.58 o 
  -8   5   4      104.01      104.22      3.05 o 
  -7   5   4       37.71       42.59      2.44 o 
  -6   5   4       12.23       14.16      1.41 o 
  -5   5   4       26.47       28.57      1.67 o 
  -4   5   4        0.93       -1.46      2.23 o 
  -3   5   4      717.92      775.17     18.81 o 
  -2   5   4       21.99       25.26      6.21 o 
  -1   5   4       69.44       69.57      5.81 o 
   0   5   4       96.16      117.12      7.69 o 
   1   5   4      243.94      228.26     14.92 o 
   2   5   4      347.80      340.83      8.11 o 
   3   5   4      182.64      185.33      4.80 o 
   4   5   4        0.72        1.60      0.83 o 
   5   5   4       53.22       60.83      4.07 o 
   6   5   4        5.23        4.40      1.32 o 
  -9   6   4        1.41        0.10      0.49 o 
  -8   6   4       18.94       15.00      1.77 o 
  -7   6   4       55.27       60.46      2.63 o 
  -6   6   4       93.41       80.77      4.08 o 
  -5   6   4       38.20       42.52      2.09 o 
  -4   6   4        9.35        4.49      1.87 o 
  -3   6   4       75.73       68.20      8.12 o 
  -2   6   4      608.51      630.51     17.53 o 
  -1   6   4      411.35      479.84     19.18 o 
   0   6   4       65.60       67.11      7.67 o 
   1   6   4      547.92      529.05     29.39 o 
   2   6   4        1.31        1.44      0.48 o 
   3   6   4      353.12      367.81      6.82 o 
   4   6   4       75.14       79.75      3.60 o 
   5   6   4       19.83       21.66      2.45 o 
   6   6   4       72.30       71.74      4.34 o 
  -9   7   4        4.01        5.00      0.70 o 
  -8   7   4        5.06        3.76      0.86 o 
  -7   7   4       28.42       28.84      1.83 o 
  -6   7   4       36.67       34.58      2.32 o 
  -5   7   4        1.96        2.97      0.92 o 
  -4   7   4       70.70       61.32     10.69 o 
  -3   7   4       13.28       15.86      5.16 o 
  -2   7   4       60.15       47.96      7.20 o 
  -1   7   4     1649.12     1751.14     37.88 o 
   0   7   4       33.24       39.83      6.35 o 
   1   7   4      915.32      912.65     47.03 o 
   2   7   4       38.20       35.54      2.61 o 
   3   7   4      335.79      353.35      7.10 o 
   4   7   4       10.84        6.77      1.45 o 
   5   7   4        1.37        0.25      0.78 o 
   6   7   4       96.66       95.92      4.80 o 
  -9   8   4       17.91       14.74      1.08 o 
  -8   8   4        1.67        3.25      0.89 o 
  -7   8   4        4.64        6.31      1.05 o 
  -6   8   4      159.16      162.58      4.84 o 
  -5   8   4       21.87       19.13      1.89 o 
  -4   8   4       44.84       36.21      3.93 o 
  -3   8   4      451.51      511.96     23.43 o 
  -2   8   4     1428.51     1559.05     38.63 o 
  -1   8   4      110.60      114.10      8.33 o 
   0   8   4      387.21      411.63     20.25 o 
   1   8   4        7.10        6.55      1.86 o 
   2   8   4      419.77      445.53      8.50 o 
   3   8   4       28.17       27.51      2.28 o 
   4   8   4       23.11       26.57      2.59 o 
   5   8   4       19.65       20.57      2.33 o 
   6   8   4       60.52       59.46      3.63 o 
  -9   9   4        0.50        0.56      0.32 o 
  -8   9   4        9.47       11.31      1.30 o 
  -7   9   4        3.06        3.07      0.82 o 
  -6   9   4      202.54      228.43      6.80 o 
  -5   9   4      180.86      185.75      6.31 o 
  -4   9   4      344.99      353.30      6.45 o 
  -3   9   4       62.14       70.12     11.33 o 
  -2   9   4      305.62      297.71     17.46 o 
  -1   9   4      530.90      587.37     23.41 o 
   0   9   4      179.73      187.66     14.18 o 
   1   9   4      167.78      178.77      5.54 o 
   2   9   4       98.66      103.50      3.96 o 
   3   9   4      137.75      138.84      5.01 o 
   4   9   4      358.51      364.98      9.16 o 
   5   9   4      133.48      131.82      5.59 o 
   6   9   4       25.70       22.69      2.12 o 
  -9  10   4        0.40        0.47      0.36 o 
  -8  10   4        7.29        7.62      1.57 o 
  -7  10   4        0.06       -0.26      0.78 o 
  -6  10   4        5.51        4.79      1.06 o 
  -5  10   4       37.06       38.07      2.88 o 
  -4  10   4      342.47      333.77      6.41 o 
  -3  10   4      109.65       83.97     10.11 o 
  -2  10   4      344.64      362.10     19.78 o 
  -1  10   4       15.90       22.17      4.05 o 
   0  10   4     1093.95     1076.26     40.03 o 
   1  10   4       20.10       15.92      1.87 o 
   2  10   4      136.10      132.01      6.05 o 
   3  10   4      106.38      110.81      3.72 o 
   4  10   4        1.57        1.73      0.72 o 
   5  10   4        8.66        8.31      1.72 o 
  -8  11   4      177.31      178.64      7.38 o 
  -7  11   4        2.11        2.32      1.43 o 
  -6  11   4      208.74      209.73      5.98 o 
  -5  11   4      233.98      232.00      7.09 o 
  -4  11   4      203.27      216.18      5.28 o 
  -3  11   4        1.55        1.94      1.10 o 
  -2  11   4      176.91      161.33     11.91 o 
  -1  11   4      468.16      411.76     17.20 o 
   0  11   4       43.65       49.13      4.40 o 
   1  11   4      573.40      553.36     26.78 o 
   2  11   4      832.45      779.37     15.46 o 
   3  11   4      268.21      257.99      6.22 o 
   4  11   4       46.45       50.84      2.67 o 
   5  11   4       78.56       79.43      6.83 o 
  -8  12   4        0.01        2.37      0.79 o 
  -7  12   4       66.82       69.18      3.12 o 
  -6  12   4       47.85       44.88      2.99 o 
  -5  12   4      160.60      156.87      5.91 o 
  -4  12   4      189.25      216.71      8.32 o 
  -3  12   4      471.02      502.06     16.40 o 
  -2  12   4      432.40      443.59     20.84 o 
  -1  12   4       76.55       94.13      4.38 o 
   0  12   4       11.83        5.57      2.81 o 
   1  12   4      564.16      561.61     16.52 o 
   2  12   4      130.67      118.37      4.75 o 
   3  12   4       44.18       57.27      3.42 o 
   4  12   4       62.21       59.43      2.80 o 
   5  12   4       13.08       12.44      1.83 o 
  -8  13   4      225.27      205.11      4.36 o 
  -7  13   4        5.76        6.26      1.01 o 
  -6  13   4      175.23      169.62      5.68 o 
  -5  13   4        2.77        1.31      1.50 o 
  -4  13   4      149.98      160.18      5.61 o 
  -3  13   4      111.06      118.18      4.89 o 
  -2  13   4       66.66       61.82      3.65 o 
  -1  13   4      616.93      594.94     14.23 o 
   0  13   4       76.61       80.79      3.43 o 
   1  13   4      855.71      810.08     13.90 o 
   2  13   4      683.24      658.74     15.41 o 
   3  13   4       62.20       69.38      3.67 o 
   4  13   4      123.48      123.15      5.08 o 
   5  13   4        2.30        1.40      0.67 o 
  -8  14   4      104.33      100.79      5.29 o 
  -7  14   4        3.13        2.04      0.73 o 
  -6  14   4       20.43       18.18      1.94 o 
  -5  14   4        1.44        0.90      0.64 o 
  -4  14   4      747.90      718.30     22.52 o 
  -3  14   4        4.37        1.58      1.21 o 
  -2  14   4      319.36      316.25      8.98 o 
  -1  14   4       31.86       33.78      2.01 o 
   0  14   4      624.13      565.03      9.06 o 
   1  14   4        9.20       10.78      1.52 o 
   2  14   4      583.98      600.71     14.80 o 
   3  14   4       78.57       75.56      3.79 o 
   4  14   4        4.94        6.36      1.20 o 
   5  14   4       32.10       32.00      2.72 o 
  -8  15   4        3.78        4.41      0.94 o 
  -7  15   4       10.08        9.73      1.13 o 
  -6  15   4      244.35      235.68      6.70 o 
  -5  15   4        3.01        2.47      0.73 o 
  -4  15   4      284.54      258.52      6.35 o 
  -3  15   4      166.93      164.38      4.49 o 
  -2  15   4      373.57      376.85      9.63 o 
  -1  15   4       25.06       17.03      1.50 o 
   0  15   4      235.27      197.14      5.50 o 
   1  15   4       44.88       36.17      4.35 o 
   2  15   4      180.22      171.75      6.17 o 
   3  15   4       26.57       26.17      3.45 o 
   4  15   4      348.04      345.07     18.39 o 
   5  15   4        0.16        1.39      0.75 o 
  -8  16   4       12.99       12.71      1.24 o 
  -7  16   4        5.75        5.92      0.88 o 
  -6  16   4      121.17      123.32      4.63 o 
  -5  16   4        3.44        3.01      0.75 o 
  -4  16   4      173.12      179.61      5.36 o 
  -3  16   4       80.69       77.53      3.12 o 
  -2  16   4      683.48      702.36     13.40 o 
  -1  16   4       25.64       33.17      2.10 o 
   0  16   4       58.85       59.51      3.28 o 
   1  16   4      109.45      107.18      5.25 o 
   2  16   4       82.36       80.96      4.31 o 
   3  16   4      164.71      164.13      7.41 o 
   4  16   4       13.90       13.09      1.41 o 
   5  16   4        2.02        0.31      0.56 o 
  -8  17   4        7.20        6.34      1.03 o 
  -7  17   4       14.53       12.53      1.09 o 
  -6  17   4        0.02       -0.14      0.77 o 
  -5  17   4        0.39       -0.03      0.53 o 
  -4  17   4      345.67      341.39      7.57 o 
  -3  17   4       60.67       50.03      2.71 o 
  -2  17   4       22.56       22.41      1.76 o 
  -1  17   4     2028.08     1949.84     37.08 o 
   0  17   4     1064.51     1073.08     18.51 o 
   1  17   4     1215.25     1173.14     15.72 o 
   2  17   4        2.17        2.37      1.30 o 
   3  17   4        0.67        0.74      0.92 o 
   4  17   4        2.27        1.91      0.55 o 
  -7  18   4        0.10       -0.43      0.43 o 
  -6  18   4       12.79       18.05      1.74 o 
  -5  18   4        5.49        3.86      0.66 o 
  -4  18   4       36.70       33.13      2.03 o 
  -3  18   4       11.67       11.95      1.45 o 
  -2  18   4      117.06      106.80      3.92 o 
  -1  18   4       21.98       22.48      1.94 o 
   0  18   4        1.42        0.97      0.78 o 
   1  18   4       74.02       75.07      4.05 o 
   2  18   4        8.58        7.88      1.72 o 
   3  18   4        1.41        0.64      1.14 o 
   4  18   4       11.55       12.67      1.06 o 
  -7  19   4       12.91       14.85      1.39 o 
  -6  19   4       14.87       20.28      1.53 o 
  -5  19   4        6.13        4.73      1.16 o 
  -4  19   4       58.73       60.80      2.67 o 
  -3  19   4        5.67        6.43      1.31 o 
  -2  19   4       51.01       56.20      3.17 o 
  -1  19   4      111.35      120.64      5.40 o 
   0  19   4       60.65       59.59      3.20 o 
   1  19   4       65.69       64.03      3.75 o 
   2  19   4      412.55      411.48     11.02 o 
   3  19   4        4.28        3.18      0.90 o 
   4  19   4       27.32       24.07      1.37 o 
  -7  20   4       40.65       44.51      1.96 o 
  -6  20   4       73.20       71.42      2.40 o 
  -5  20   4       12.17       14.35      1.28 o 
  -4  20   4       31.81       34.00      1.98 o 
  -3  20   4       14.33       14.49      1.37 o 
  -2  20   4       24.43       21.56      1.99 o 
  -1  20   4       89.90       82.18      4.46 o 
   0  20   4       25.44       18.97      1.85 o 
   1  20   4       12.58       10.45      1.38 o 
   2  20   4      118.55      109.80      5.59 o 
   3  20   4        2.59        1.74      0.75 o 
   4  20   4       33.21       28.19      1.94 o 
  -7  21   4       38.39       39.32      2.65 o 
  -6  21   4        0.02        0.17      0.39 o 
  -5  21   4      147.01      157.63      4.47 o 
  -4  21   4       22.49       22.68      1.46 o 
  -3  21   4       17.03       13.25      1.44 o 
  -2  21   4        0.18        0.70      0.79 o 
  -1  21   4      418.05      403.56      8.27 o 
   0  21   4        1.44       -0.66      0.82 o 
   1  21   4      175.10      197.85      7.70 o 
   2  21   4       96.62       97.78      4.13 o 
   3  21   4        2.86        4.47      0.76 o 
  -6  22   4       34.19       39.72      1.77 o 
  -5  22   4        0.68        0.60      0.48 o 
  -4  22   4        0.11        0.76      0.56 o 
  -3  22   4      134.71      148.62      4.60 o 
  -2  22   4       78.82       89.70      3.84 o 
  -1  22   4      197.91      215.04      5.95 o 
   0  22   4       35.61       32.23      2.75 o 
   1  22   4        0.13        0.26      0.88 o 
   2  22   4       22.84       20.86      1.86 o 
   3  22   4       39.95       38.87      1.77 o 
  -6  23   4       19.81       20.79      1.35 o 
  -5  23   4       21.30       25.50      1.26 o 
  -4  23   4       27.93       29.38      1.64 o 
  -3  23   4       19.09       19.68      1.69 o 
  -2  23   4       69.15       60.38      3.39 o 
  -1  23   4        8.89        7.36      1.21 o 
   0  23   4        0.01        0.77      0.91 o 
   1  23   4       35.79       31.11      2.06 o 
   2  23   4        4.12        3.85      0.88 o 
   3  23   4       39.61       39.32      2.48 o 
  -6  24   4       42.06       46.71      3.31 o 
  -5  24   4       78.33       77.15      2.76 o 
  -4  24   4       53.58       53.07      2.38 o 
  -3  24   4        1.65        2.22      0.62 o 
  -2  24   4       18.81       21.36      2.10 o 
  -1  24   4      147.26      153.82      5.39 o 
   0  24   4       89.77       95.70      4.16 o 
   1  24   4        4.29        4.55      0.89 o 
   2  24   4       12.81       14.44      1.83 o 
   3  24   4        3.32        5.53      1.51 o 
  -5  25   4       27.49       26.32      1.31 o 
  -4  25   4       23.77       27.47      1.58 o 
  -3  25   4        3.19        3.93      1.07 o 
  -2  25   4       90.12       98.12      4.13 o 
  -1  25   4       10.02       12.82      1.59 o 
   0  25   4       10.23        8.96      1.65 o 
   1  25   4        5.44        4.04      0.74 o 
   2  25   4      107.13      120.45      3.57 o 
  -5  26   4       10.60       10.10      2.19 o 
  -4  26   4       25.81       23.78      1.17 o 
  -3  26   4      177.73      187.20      5.06 o 
  -2  26   4       21.36       25.51      2.04 o 
  -1  26   4        2.58        1.07      0.89 o 
   0  26   4        0.55        0.62      0.55 o 
   1  26   4        5.25        7.59      0.86 o 
   2  26   4       18.66       22.01      1.32 o 
  -4  27   4        8.05        7.82      0.90 o 
  -3  27   4       64.11       61.07      2.60 o 
  -2  27   4       22.45       23.80      1.80 o 
  -1  27   4       52.64       41.02      1.96 o 
   0  27   4        9.00        9.90      1.00 o 
   1  27   4      118.70      123.20      3.78 o 
  -3  28   4        3.55        3.53      0.74 o 
  -2  28   4       92.25       92.22      3.00 o 
  -1  28   4       71.02       76.79      3.51 o 
   0  28   4       13.95       13.72      1.14 o 
  -2  29   4       20.00       15.81      2.28 o 
  -1  29   4       34.94       36.92      2.93 o 
  -9   0   5        2.24        2.90      1.20 o 
  -7   0   5       59.10       56.47      6.99 o 
  -5   0   5      502.82      545.94     20.28 o 
  -3   0   5      253.36      255.42     20.64 o 
  -1   0   5       30.29       58.66     11.20 o 
   1   0   5      170.63      178.28     10.69 o 
   3   0   5      117.84      119.69      9.67 o 
   5   0   5       91.70       82.79      5.27 o 
  -9   1   5       16.37       19.08      1.65 o 
  -8   1   5       74.35       65.58      2.50 o 
  -7   1   5        0.35        0.39      0.77 o 
  -6   1   5        4.40        6.09      1.61 o 
  -5   1   5      129.90      131.49      4.46 o 
  -4   1   5      132.35      123.73      4.56 o 
  -3   1   5      414.28      417.22     18.70 o 
  -2   1   5     1357.41     1409.45     35.90 o 
  -1   1   5      116.48      109.14     10.44 o 
   0   1   5        0.01        1.71      1.69 o 
   1   1   5     1216.99     1122.32     19.06 o 
   2   1   5      553.90      533.02     14.22 o 
   3   1   5      146.77      130.81      7.19 o 
   4   1   5        6.64        7.47      0.94 o 
   5   1   5       18.19       22.62      2.04 o 
  -9   2   5       15.48       15.54      1.50 o 
  -8   2   5       12.81       10.60      1.07 o 
  -7   2   5        4.68        5.08      0.97 o 
  -6   2   5        0.58       -2.04      2.72 o 
  -5   2   5      454.51      472.43     10.98 o 
  -4   2   5        2.62        0.83      1.15 o 
  -3   2   5       18.96       15.97      3.74 o 
  -2   2   5      373.38      406.10     19.33 o 
  -1   2   5      262.05      295.20     17.26 o 
   0   2   5      320.71      313.47      7.99 o 
   1   2   5       48.11       49.44      4.02 o 
   2   2   5        3.32        2.15      1.30 o 
   3   2   5       22.80       21.46      2.94 o 
   4   2   5       21.64       18.81      1.52 o 
   5   2   5        1.59        0.56      0.56 o 
  -9   3   5        8.97       11.10      0.96 o 
  -8   3   5        9.71       10.78      1.28 o 
  -7   3   5        0.05        0.42      0.64 o 
  -6   3   5       42.25       40.79      3.30 o 
  -5   3   5       14.65       16.52      2.10 o 
  -4   3   5      425.49      437.09      8.38 o 
  -3   3   5       40.03       48.54     13.11 o 
  -2   3   5       22.16       18.45      4.22 o 
  -1   3   5      228.34      206.19     14.56 o 
   0   3   5      335.64      301.86      7.93 o 
   1   3   5     1343.04     1286.55     40.28 o 
   2   3   5      437.53      458.92     13.21 o 
   3   3   5       38.55       33.43      3.69 o 
   4   3   5      234.94      256.76      6.71 o 
   5   3   5       73.92       77.96      5.27 o 
  -9   4   5       13.60       11.09      1.08 o 
  -8   4   5        0.75        0.52      0.57 o 
  -7   4   5        6.99        5.39      1.63 o 
  -6   4   5       54.31       56.79      2.89 o 
  -5   4   5       85.63       77.36      3.62 o 
  -4   4   5        0.37        2.10      1.00 o 
  -3   4   5      736.01      732.16     20.67 o 
  -2   4   5        1.71       -1.38      1.52 o 
  -1   4   5      280.00      288.93     17.34 o 
   0   4   5       64.89       67.89      3.84 o 
   1   4   5      456.61      441.32     12.46 o 
   2   4   5      102.00       87.14      5.83 o 
   3   4   5       51.05       62.24      4.95 o 
   4   4   5      421.58      447.10      8.81 o 
   5   4   5       41.91       39.12      2.27 o 
  -9   5   5        0.39        0.78      0.42 o 
  -8   5   5        8.76        9.42      1.89 o 
  -7   5   5        5.91        3.55      1.34 o 
  -6   5   5      118.57      115.00      4.10 o 
  -5   5   5      248.56      264.04      6.14 o 
  -4   5   5      304.08      300.04      7.18 o 
  -3   5   5      355.26      375.85      9.01 o 
  -2   5   5      544.70      562.53     23.02 o 
  -1   5   5     1167.41     1225.38     52.50 o 
   0   5   5        2.99        5.98      1.15 o 
   1   5   5       49.60       41.97      3.33 o 
   2   5   5        3.05       -0.66      1.57 o 
   3   5   5       17.03       15.39      2.60 o 
   4   5   5        5.37       13.14      1.83 o 
   5   5   5       21.16       21.46      3.83 o 
  -9   6   5        0.08        0.35      0.38 o 
  -8   6   5        0.57        0.99      0.69 o 
  -7   6   5       47.74       49.05      3.92 o 
  -6   6   5        9.83        9.66      1.23 o 
  -5   6   5        0.95        0.21      0.76 o 
  -4   6   5       54.74       58.01      3.25 o 
  -3   6   5      181.96      156.42      5.03 o 
  -2   6   5       52.05       57.20      4.37 o 
  -1   6   5        1.13        0.04      1.81 o 
   0   6   5        1.16        1.89      0.66 o 
   1   6   5        0.28        0.30      0.76 o 
   2   6   5       68.28       60.54      4.99 o 
   3   6   5       77.03       66.76      5.08 o 
   4   6   5      248.30      273.33      7.35 o 
   5   6   5        9.20        8.48      1.64 o 
  -9   7   5        1.49        0.51      0.42 o 
  -8   7   5       86.28       95.69      4.19 o 
  -7   7   5       16.91       16.59      1.88 o 
  -6   7   5       16.16       17.74      1.64 o 
  -5   7   5        9.79        7.21      0.88 o 
  -4   7   5       75.35       59.81      3.91 o 
  -3   7   5      222.92      264.90      6.70 o 
  -2   7   5      643.52      698.03     12.51 o 
  -1   7   5       78.98       80.40      5.03 o 
   0   7   5      126.18      124.66      4.62 o 
   1   7   5      158.70      143.07      5.25 o 
   2   7   5      556.74      580.23     15.18 o 
   3   7   5        5.26        5.25      2.09 o 
   4   7   5       84.91       80.34      4.37 o 
   5   7   5        4.41        5.86      1.44 o 
  -9   8   5        5.98        4.25      0.70 o 
  -8   8   5       49.76       48.60      3.31 o 
  -7   8   5        2.64        1.98      0.78 o 
  -6   8   5      251.84      262.79      6.21 o 
  -5   8   5       37.80       40.14      2.38 o 
  -4   8   5      245.42      262.15      8.75 o 
  -3   8   5      666.66      665.85     10.88 o 
  -2   8   5       54.40       54.20      3.00 o 
  -1   8   5       90.20       96.78      3.91 o 
   0   8   5      887.15      836.72     13.47 o 
   1   8   5       20.38       23.10      2.19 o 
   2   8   5       85.08       83.97      5.82 o 
   3   8   5       78.72       75.56      4.02 o 
   4   8   5        9.81       11.32      1.70 o 
   5   8   5        1.03        0.40      0.69 o 
  -8   9   5       64.21       69.16      4.54 o 
  -7   9   5       35.57       36.27      2.69 o 
  -6   9   5       96.74      109.80      4.81 o 
  -5   9   5      141.29      147.10      4.09 o 
  -4   9   5      109.88      109.23      5.48 o 
  -3   9   5       45.11       57.07      3.83 o 
  -2   9   5        2.99        0.56      1.31 o 
  -1   9   5      947.85      967.23     17.89 o 
   0   9   5       75.09       72.86      4.68 o 
   1   9   5       23.20       20.55      2.14 o 
   2   9   5       40.60       52.49      4.68 o 
   3   9   5      121.79      131.45      7.09 o 
   4   9   5        1.92        1.62      0.98 o 
   5   9   5      111.80       86.65      4.32 o 
  -8  10   5       94.99       90.84      4.11 o 
  -7  10   5       15.73       16.19      1.87 o 
  -6  10   5       14.39       13.80      1.84 o 
  -5  10   5      459.67      468.32     11.82 o 
  -4  10   5      203.25      215.40      7.80 o 
  -3  10   5      720.56      659.99     13.22 o 
  -2  10   5      112.11      100.42      5.50 o 
  -1  10   5      575.40      541.89      9.25 o 
   0  10   5       16.76       12.95      1.62 o 
   1  10   5       21.65       21.25      2.82 o 
   2  10   5      429.07      433.16     16.98 o 
   3  10   5        4.44        2.41      1.50 o 
   4  10   5        0.35        0.19      0.85 o 
  -8  11   5        2.85        4.35      1.05 o 
  -7  11   5        2.85        3.67      1.12 o 
  -6  11   5       71.29       87.55      4.31 o 
  -5  11   5        5.33        4.03      1.40 o 
  -4  11   5        0.50        1.17      1.20 o 
  -3  11   5      211.11      205.15      7.17 o 
  -2  11   5      605.35      542.54     11.92 o 
  -1  11   5       13.19        7.95      1.24 o 
   0  11   5      346.71      321.32      7.83 o 
   1  11   5      577.96      595.62     14.43 o 
   2  11   5       21.13       28.26      3.46 o 
   3  11   5        2.14        1.74      1.48 o 
   4  11   5        4.87        1.99      0.80 o 
  -8  12   5      116.00      106.31      6.86 o 
  -7  12   5        7.59        8.89      1.35 o 
  -6  12   5      319.91      325.03      7.30 o 
  -5  12   5       95.47      103.99      3.63 o 
  -4  12   5      876.88      924.40     47.71 o 
  -3  12   5       20.69       20.45      2.37 o 
  -2  12   5      469.95      456.32     15.77 o 
  -1  12   5       29.89       29.91      2.31 o 
   0  12   5      238.05      217.66      7.30 o 
   1  12   5       18.19       18.01      2.09 o 
   2  12   5      205.36      200.71     13.10 o 
   3  12   5      103.08       93.79      5.21 o 
   4  12   5       98.82       89.60      6.36 o 
  -8  13   5        0.87        1.99      0.71 o 
  -7  13   5        9.99        8.22      1.28 o 
  -6  13   5       30.50       28.82      2.24 o 
  -5  13   5       84.46       84.12      4.36 o 
  -4  13   5       21.67       13.29      2.26 o 
  -3  13   5       25.57       18.80      2.29 o 
  -2  13   5        7.35        7.25      1.23 o 
  -1  13   5       36.46       31.70      2.41 o 
   0  13   5        2.97        2.33      0.93 o 
   1  13   5      457.15      463.73     11.12 o 
   2  13   5       29.25       23.50      3.01 o 
   3  13   5       56.98       56.85      3.94 o 
   4  13   5       32.35       24.83      1.98 o 
  -8  14   5       20.90       21.14      2.47 o 
  -7  14   5        0.16       -0.79      0.79 o 
  -6  14   5       62.83       49.89      2.81 o 
  -5  14   5      137.99      125.76      4.50 o 
  -4  14   5       28.75       23.91      5.78 o 
  -3  14   5     1057.22     1044.43     52.93 o 
  -2  14   5      537.30      545.03     17.62 o 
  -1  14   5      528.62      503.61      9.98 o 
   0  14   5       68.02       59.63      3.77 o 
   1  14   5       20.26       21.55      2.42 o 
   2  14   5        0.19        0.32      1.29 o 
   3  14   5       81.16       67.14     11.97 o 
   4  14   5       20.50       20.05      2.91 o 
  -8  15   5       10.07        8.64      0.93 o 
  -7  15   5        0.87        1.38      0.67 o 
  -6  15   5       45.59       45.69      2.91 o 
  -5  15   5        0.75       -0.31      0.73 o 
  -4  15   5        0.13        0.37      2.05 o 
  -3  15   5       79.15       85.53      4.15 o 
  -2  15   5       47.22       42.88      3.13 o 
  -1  15   5      634.23      635.32     18.94 o 
   0  15   5       61.36       60.85      4.02 o 
   1  15   5       23.69       18.36      2.30 o 
   2  15   5        0.92        1.05      0.80 o 
   3  15   5        0.38        1.02      0.66 o 
   4  15   5       26.13       29.72      3.24 o 
  -7  16   5        5.12        4.49      1.08 o 
  -6  16   5        0.60        1.84      1.45 o 
  -5  16   5        1.85        0.27      0.66 o 
  -4  16   5        1.16        1.62      1.21 o 
  -3  16   5       63.82       53.24      3.52 o 
  -2  16   5      137.55      153.76      5.03 o 
  -1  16   5      229.23      224.48      6.30 o 
   0  16   5     1634.43     1513.18     17.65 o 
   1  16   5        6.51        5.30      1.00 o 
   2  16   5        3.22        0.62      0.87 o 
   3  16   5       40.15       33.08      4.55 o 
   4  16   5       66.68       77.51      4.70 o 
  -7  17   5       15.75       16.01      1.33 o 
  -6  17   5       48.14       50.51      3.47 o 
  -5  17   5        0.74        1.50      1.00 o 
  -4  17   5       51.08       48.15      4.20 o 
  -3  17   5       24.50       21.36      2.51 o 
  -2  17   5       75.90       69.05      3.39 o 
  -1  17   5      116.89      118.11      4.59 o 
   0  17   5       17.36       15.65      1.54 o 
   1  17   5        1.15        2.47      0.90 o 
   2  17   5      199.26      210.61      5.60 o 
   3  17   5        4.94        1.03      1.26 o 
  -7  18   5        9.55       11.74      1.04 o 
  -6  18   5        0.18        0.94      0.66 o 
  -5  18   5       17.31       16.87      1.89 o 
  -4  18   5       47.60       48.64      3.26 o 
  -3  18   5       86.60       84.00      3.73 o 
  -2  18   5       49.84       52.82      2.98 o 
  -1  18   5       83.70       87.05      3.92 o 
   0  18   5       83.16       75.36      3.12 o 
   1  18   5       99.97      100.78      4.06 o 
   2  18   5       58.46       59.83      2.93 o 
   3  18   5       67.67       77.48      6.02 o 
  -7  19   5        1.48        0.91      0.56 o 
  -6  19   5       10.72       10.32      1.08 o 
  -5  19   5       37.61       38.21      2.61 o 
  -4  19   5       21.90       22.20      1.89 o 
  -3  19   5       19.07       21.26      1.96 o 
  -2  19   5      108.45      109.53      4.25 o 
  -1  19   5       74.94       86.83      3.88 o 
   0  19   5       58.21       50.14      2.93 o 
   1  19   5       20.82       19.50      1.72 o 
   2  19   5        1.89        1.69      0.60 o 
   3  19   5       28.75       25.52      3.25 o 
  -6  20   5       19.51       22.81      1.59 o 
  -5  20   5       11.49        6.86      0.95 o 
  -4  20   5        8.56        9.27      1.40 o 
  -3  20   5      599.31      633.58      9.83 o 
  -2  20   5      132.64      139.06      4.72 o 
  -1  20   5      227.39      226.41      5.34 o 
   0  20   5       15.94       15.57      1.63 o 
   1  20   5        0.27        0.84      0.94 o 
   2  20   5       59.71       55.86      3.50 o 
   3  20   5       56.29       59.72      4.35 o 
  -6  21   5       14.86       17.92      1.25 o 
  -5  21   5        3.26        4.88      0.81 o 
  -4  21   5       46.66       49.26      2.97 o 
  -3  21   5        0.52        1.14      0.80 o 
  -2  21   5      156.42      157.26      5.53 o 
  -1  21   5       13.24       14.45      1.37 o 
   0  21   5        8.09        7.40      1.38 o 
   1  21   5        0.53       -1.19      1.19 o 
   2  21   5      119.71      109.70      4.54 o 
  -6  22   5        5.88        7.54      1.02 o 
  -5  22   5       17.22       16.75      1.60 o 
  -4  22   5       56.75       58.27      3.08 o 
  -3  22   5       56.42       67.44      3.00 o 
  -2  22   5        2.17        2.68      0.84 o 
  -1  22   5        5.07        3.83      0.76 o 
   0  22   5      189.14      191.15      5.07 o 
   1  22   5        6.17        6.03      1.29 o 
   2  22   5        0.47       -0.24      0.53 o 
  -5  23   5        1.40        0.92      0.67 o 
  -4  23   5       85.84       84.67      3.40 o 
  -3  23   5        0.06        1.17      0.67 o 
  -2  23   5       23.12       24.78      1.83 o 
  -1  23   5        5.31        3.03      0.66 o 
   0  23   5        2.24        3.79      1.43 o 
   1  23   5        3.13        4.68      0.90 o 
   2  23   5       14.11       15.69      1.45 o 
  -5  24   5       20.59       18.64      1.63 o 
  -4  24   5       31.01       32.79      1.73 o 
  -3  24   5       44.14       42.02      2.46 o 
  -2  24   5       11.67       11.04      1.35 o 
  -1  24   5       34.11       33.44      1.99 o 
   0  24   5        8.23        8.91      1.74 o 
   1  24   5       10.25       13.50      1.22 o 
  -4  25   5       39.43       44.49      2.15 o 
  -3  25   5       50.41       53.78      2.54 o 
  -2  25   5       16.90       18.33      1.60 o 
  -1  25   5       12.44       13.92      1.37 o 
   0  25   5        1.94        3.28      0.69 o 
   1  25   5       38.71       40.36      2.14 o 
  -4  26   5       15.00       12.87      1.26 o 
  -3  26   5       62.61       62.92      2.38 o 
  -2  26   5        1.22        0.62      0.47 o 
  -1  26   5       18.61       20.16      1.41 o 
   0  26   5       14.37       17.30      1.52 o 
  -2  27   5       28.09       28.30      2.70 o 
  -1  27   5       43.48       48.66      3.48 o 
  -8   0   6       55.30       58.81      3.12 o 
  -6   0   6      174.01      165.34      6.63 o 
  -4   0   6        8.28        6.23      1.49 o 
  -2   0   6     1046.43     1060.15     21.90 o 
   0   0   6      218.36      230.74     12.07 o 
   2   0   6     1091.19     1150.58     29.20 o 
   4   0   6        5.74        5.56      1.71 o 
  -9   1   6        1.42        1.56      0.48 o 
  -8   1   6        8.94        7.76      1.01 o 
  -7   1   6        9.45        8.72      1.09 o 
  -6   1   6       20.55       17.59      1.90 o 
  -5   1   6      125.79      134.80      5.57 o 
  -4   1   6      415.52      412.31     14.64 o 
  -3   1   6       75.91       80.01      4.14 o 
  -2   1   6      124.04      118.57      5.21 o 
  -1   1   6     1225.24     1188.69     17.44 o 
   0   1   6       24.89       27.77      3.40 o 
   1   1   6      380.43      382.52     11.90 o 
   2   1   6       77.98      104.88      6.46 o 
   3   1   6      145.11      162.13      7.18 o 
   4   1   6        0.97        1.51      0.98 o 
  -8   2   6       33.01       28.86      1.83 o 
  -7   2   6        4.65        3.11      0.90 o 
  -6   2   6        9.31        9.74      2.56 o 
  -5   2   6      101.92      109.92      5.05 o 
  -4   2   6        3.86        3.55      0.90 o 
  -3   2   6      177.29      164.72      5.42 o 
  -2   2   6       94.97       83.45      4.35 o 
  -1   2   6      357.08      322.32      6.81 o 
   0   2   6      327.41      322.99      9.97 o 
   1   2   6        0.84        0.53      1.52 o 
   2   2   6      260.62      267.79     10.01 o 
   3   2   6       26.98       35.61      3.42 o 
   4   2   6       14.13       18.89      1.98 o 
  -8   3   6        2.16        0.54      0.53 o 
  -7   3   6       66.72       66.56      3.33 o 
  -6   3   6       12.15       11.93      1.84 o 
  -5   3   6       10.10       10.11      1.75 o 
  -4   3   6      126.86      130.29      4.57 o 
  -3   3   6       46.42       44.86      2.90 o 
  -2   3   6       51.07       44.99      3.92 o 
  -1   3   6       66.93       73.81      3.05 o 
   0   3   6       54.57       54.50      3.42 o 
   1   3   6      108.84      106.34      8.78 o 
   2   3   6       15.47       18.50      3.20 o 
   3   3   6       36.66       29.09      3.16 o 
   4   3   6        9.62        7.90      1.94 o 
  -8   4   6       12.52       12.43      1.25 o 
  -7   4   6       17.51       17.69      2.06 o 
  -6   4   6       16.68       11.51      1.75 o 
  -5   4   6        0.07        0.01      1.11 o 
  -4   4   6      327.19      320.20      8.21 o 
  -3   4   6      696.65      703.68     11.90 o 
  -2   4   6       58.62       59.15      3.39 o 
  -1   4   6       12.71        7.35      1.99 o 
   0   4   6     1250.95     1180.32     13.50 o 
   1   4   6       95.99       97.06      5.99 o 
   2   4   6       18.49       17.31      2.57 o 
   3   4   6       82.79       89.28      5.30 o 
   4   4   6       27.12       34.79      3.66 o 
  -8   5   6       59.16       64.84      2.71 o 
  -7   5   6       51.19       58.00      3.58 o 
  -6   5   6        6.49        5.29      1.14 o 
  -5   5   6       83.21       77.49      4.25 o 
  -4   5   6       87.15       94.00      4.53 o 
  -3   5   6        5.05        6.98      1.61 o 
  -2   5   6      457.44      429.90      9.04 o 
  -1   5   6      199.72      192.43      5.05 o 
   0   5   6       65.90       75.26      3.76 o 
   1   5   6      211.66      197.81      8.59 o 
   2   5   6      136.40      147.42      7.40 o 
   3   5   6        0.67        0.94      1.20 o 
   4   5   6       44.68       48.10      4.27 o 
  -8   6   6       14.74       12.36      1.22 o 
  -7   6   6       75.80       91.79      4.37 o 
  -6   6   6       26.25       29.10      2.23 o 
  -5   6   6       18.45       16.43      2.87 o 
  -4   6   6       24.59       24.77      2.93 o 
  -3   6   6      827.25      878.50     13.60 o 
  -2   6   6       67.14       67.65      4.13 o 
  -1   6   6       67.05       57.90      2.94 o 
   0   6   6        8.26        5.16      1.16 o 
   1   6   6       62.88       76.67      6.58 o 
   2   6   6        3.80        4.26      1.50 o 
   3   6   6      108.56      124.71      6.08 o 
   4   6   6       59.48       64.91      4.79 o 
  -8   7   6        8.28        9.88      1.11 o 
  -7   7   6      203.70      216.40      6.88 o 
  -6   7   6      160.42      177.51      5.45 o 
  -5   7   6      501.89      519.21     10.94 o 
  -4   7   6      112.04       93.58      5.50 o 
  -3   7   6       82.41       86.58      4.36 o 
  -2   7   6      500.54      480.13     11.61 o 
  -1   7   6       53.19       63.22      2.97 o 
   0   7   6      676.07      636.25     12.28 o 
   1   7   6       46.10       42.58      4.61 o 
   2   7   6       25.39       22.92      3.09 o 
   3   7   6       13.22       14.50      3.13 o 
   4   7   6       15.65       22.19      2.86 o 
  -8   8   6       37.03       35.45      2.29 o 
  -7   8   6        1.41        4.26      1.28 o 
  -6   8   6        6.29        8.00      1.30 o 
  -5   8   6      272.31      277.85     10.24 o 
  -4   8   6      458.01      455.80     13.00 o 
  -3   8   6      292.93      291.72      8.11 o 
  -2   8   6      212.76      214.58      6.51 o 
  -1   8   6      625.71      624.10     10.84 o 
   0   8   6        9.45        8.37      1.46 o 
   1   8   6        4.46        3.69      1.17 o 
   2   8   6       20.33       21.08      4.17 o 
   3   8   6      104.91      114.46      8.18 o 
   4   8   6      111.44      118.56      5.99 o 
  -8   9   6       30.07       30.46      2.05 o 
  -7   9   6        1.04       -0.04      0.99 o 
  -6   9   6       43.85       45.50      3.52 o 
  -5   9   6       40.96       42.94      4.11 o 
  -4   9   6      240.78      241.77      9.57 o 
  -3   9   6       90.54       84.88      5.31 o 
  -2   9   6       77.21       68.94      3.76 o 
  -1   9   6      134.69      117.51      4.76 o 
   0   9   6        0.77        0.10      1.24 o 
   1   9   6      219.22      193.77      8.31 o 
   2   9   6      560.53      600.12     20.91 o 
   3   9   6        0.76        1.28      1.96 o 
   4   9   6       17.68       18.03      2.33 o 
  -8  10   6       39.60       32.00      2.00 o 
  -7  10   6       18.88       19.91      1.99 o 
  -6  10   6       94.70       91.26      3.91 o 
  -5  10   6        2.26        3.46      1.50 o 
  -4  10   6       51.72       54.46      4.65 o 
  -3  10   6       15.21       10.93      3.44 o 
  -2  10   6      138.72      137.35      6.29 o 
  -1  10   6       16.52       10.50      1.53 o 
   0  10   6       35.10       43.73      4.13 o 
   1  10   6       20.55       23.47      2.97 o 
   2  10   6        8.74        8.46      2.95 o 
   3  10   6        9.23       10.84      2.74 o 
   4  10   6       25.86       24.45      2.47 o 
  -8  11   6        4.29        4.47      0.78 o 
  -7  11   6      107.65       96.10      6.15 o 
  -6  11   6       25.73       25.37      2.06 o 
  -5  11   6      436.75      454.23     13.05 o 
  -4  11   6      100.34       98.55      6.29 o 
  -3  11   6       55.74       60.22      4.91 o 
  -2  11   6      112.09       99.40      5.76 o 
  -1  11   6      179.87      170.12      6.19 o 
   0  11   6        1.26        1.67      1.53 o 
   1  11   6       52.17       46.10      4.10 o 
   2  11   6       26.75       26.15      4.40 o 
   3  11   6      113.78      120.93      7.80 o 
  -8  12   6        8.46        9.49      1.64 o 
  -7  12   6        2.47        0.73      0.55 o 
  -6  12   6        5.63        8.08      2.84 o 
  -5  12   6       22.03       22.58      2.34 o 
  -4  12   6        3.60        6.62      1.95 o 
  -3  12   6      311.93      315.26     11.20 o 
  -2  12   6       65.32       56.33      4.72 o 
  -1  12   6       11.41       10.07      1.63 o 
   0  12   6       17.51       10.79      2.12 o 
   1  12   6       31.65       39.40      9.37 o 
   2  12   6        0.87        1.50      1.55 o 
   3  12   6       45.51       44.18      4.62 o 
  -8  13   6       12.53        8.90      1.46 o 
  -7  13   6       32.04       31.82      2.04 o 
  -6  13   6        0.08       -0.66      1.13 o 
  -5  13   6       70.24       63.78      3.78 o 
  -4  13   6       15.38       10.40      2.16 o 
  -3  13   6       68.20       71.49      5.43 o 
  -2  13   6      331.31      308.91     10.92 o 
  -1  13   6       89.15       89.64      4.63 o 
   0  13   6       47.58       50.43      3.42 o 
   1  13   6       85.16       74.75      5.18 o 
   2  13   6        0.27        1.08      1.30 o 
   3  13   6        1.85        1.64      1.33 o 
  -7  14   6        2.26        5.01      0.84 o 
  -6  14   6      128.39      121.31      7.71 o 
  -5  14   6       18.37       14.37      1.87 o 
  -4  14   6        7.35        3.40      1.52 o 
  -3  14   6       11.45        7.84      3.68 o 
  -2  14   6      306.76      270.71     10.27 o 
  -1  14   6       31.08       29.80      2.72 o 
   0  14   6      172.80      156.12      5.93 o 
   1  14   6      136.22      122.25      6.44 o 
   2  14   6        0.14        1.89      1.35 o 
   3  14   6       16.35       17.49      2.66 o 
  -6  15   6        2.52        1.09      1.19 o 
  -5  15   6        0.09       -0.69      0.89 o 
  -4  15   6       22.77       24.97      3.80 o 
  -3  15   6        4.25        3.80      1.15 o 
  -2  15   6       51.95       40.18      4.08 o 
  -1  15   6      180.13      180.64      6.48 o 
   0  15   6       12.48        9.41      1.52 o 
   1  15   6        5.58        7.70      1.77 o 
   2  15   6      153.90      162.36      9.33 o 
   3  15   6       31.94       43.67      3.75 o 
  -6  16   6        9.72        6.17      1.70 o 
  -5  16   6        0.05        1.78      0.83 o 
  -4  16   6        8.99        7.47      1.37 o 
  -3  16   6       22.66       22.78      2.26 o 
  -2  16   6       37.32       34.28      5.95 o 
  -1  16   6       64.65       59.69      3.70 o 
   0  16   6        0.11        0.80      0.81 o 
   1  16   6      113.61      104.21      5.59 o 
   2  16   6        6.13        6.55      2.14 o 
   3  16   6       24.63       28.74      2.71 o 
  -7  17   6        6.96        5.95      1.12 o 
  -6  17   6       12.90       12.57      2.82 o 
  -5  17   6      301.54      322.46      7.84 o 
  -4  17   6       17.25       21.63      2.12 o 
  -3  17   6        4.66        2.87      0.87 o 
  -2  17   6        4.40        3.75      1.05 o 
  -1  17   6        3.58        4.77      1.17 o 
   0  17   6      108.45       95.63      4.40 o 
   1  17   6       81.31       81.82      5.85 o 
   2  17   6        6.64        8.98      2.03 o 
  -6  18   6        0.36        0.48      1.05 o 
  -5  18   6       25.15       27.10      2.14 o 
  -4  18   6       13.63       10.45      1.46 o 
  -3  18   6       45.33       43.23      2.92 o 
  -2  18   6       20.91       20.13      1.65 o 
  -1  18   6       66.61       67.67      3.07 o 
   0  18   6       77.73       71.69      3.71 o 
   1  18   6        0.75        1.74      0.89 o 
   2  18   6        9.46        9.39      1.97 o 
  -6  19   6        3.70        3.26      0.88 o 
  -5  19   6        1.19        1.00      0.67 o 
  -4  19   6       48.23       50.87      2.52 o 
  -3  19   6      109.69      117.54      4.65 o 
  -2  19   6      510.92      519.91      8.24 o 
  -1  19   6       11.55        9.61      1.28 o 
   0  19   6       11.32       14.05      1.69 o 
   1  19   6       29.99       28.70      2.30 o 
   2  19   6      128.78      130.01      6.01 o 
  -6  20   6       79.96       77.92      3.85 o 
  -5  20   6       13.70       15.92      1.50 o 
  -4  20   6       81.77       79.70      2.96 o 
  -3  20   6      112.04      105.17      4.90 o 
  -2  20   6        5.86        5.53      0.94 o 
  -1  20   6        1.22        1.12      0.73 o 
   0  20   6       60.32       66.78      3.32 o 
   1  20   6        0.14       -0.41      1.67 o 
  -5  21   6        3.38        3.54      0.72 o 
  -4  21   6       37.52       40.66      2.51 o 
  -3  21   6       48.35       46.38      2.64 o 
  -2  21   6       11.50       11.98      1.21 o 
  -1  21   6       36.87       38.01      2.36 o 
   0  21   6       25.38       24.09      1.67 o 
   1  21   6       24.92       26.99      1.83 o 
  -5  22   6       38.50       31.41      2.47 o 
  -4  22   6       15.57       16.44      1.40 o 
  -3  22   6       36.45       41.97      2.63 o 
  -2  22   6        1.07        0.49      0.49 o 
  -1  22   6       67.47       60.75      2.76 o 
   0  22   6        5.36        7.71      0.86 o 
  -4  23   6       67.67       58.99      2.24 o 
  -3  23   6        5.24        6.03      0.82 o 
  -2  23   6       18.01       16.09      1.36 o 
  -1  23   6       48.82       50.26      3.35 o 
   0  23   6        1.49        1.52      0.78 o 
  -4  24   6       47.39       48.91      3.48 o 
  -3  24   6       46.54       51.21      4.08 o 
  -2  24   6       38.12       38.98      3.58 o 
  -1  24   6       33.23       31.20      2.92 o 
  -7   0   7        3.25        3.96      1.95 o 
  -5   0   7       35.67       38.93      3.90 o 
  -3   0   7       11.68       10.88      2.10 o 
  -1   0   7        0.36       -0.67      3.41 o 
   1   0   7       85.29       78.14      7.03 o 
   3   0   7      104.30      114.28      6.23 o 
  -8   1   7        1.35        1.71      0.64 o 
  -7   1   7       67.17       64.95      4.08 o 
  -6   1   7       17.77       19.69      2.67 o 
  -5   1   7      238.16      232.20      6.49 o 
  -4   1   7      119.18      111.29      4.61 o 
  -3   1   7       12.41       16.45      1.86 o 
  -2   1   7      188.91      195.16      6.65 o 
  -1   1   7      456.81      489.54      9.70 o 
   0   1   7       43.25       42.05      2.56 o 
   1   1   7       56.30       58.16      4.29 o 
   2   1   7       26.37       37.14      3.14 o 
   3   1   7       14.67       17.14      2.67 o 
  -8   2   7       42.52       36.87      3.44 o 
  -7   2   7       21.52       26.29      2.65 o 
  -6   2   7      186.22      193.48      7.90 o 
  -5   2   7       95.18      109.53      4.47 o 
  -4   2   7        2.68        2.12      0.89 o 
  -3   2   7       56.04       58.35      3.35 o 
  -2   2   7      319.61      363.37      9.04 o 
  -1   2   7        4.03        3.41      1.58 o 
   0   2   7      489.40      532.40     10.29 o 
   1   2   7       49.71       43.46      3.71 o 
   2   2   7       27.58       31.48      2.94 o 
   3   2   7        2.62        2.78      1.31 o 
  -8   3   7        1.09        2.60      1.11 o 
  -7   3   7        2.07        5.29      1.45 o 
  -6   3   7       26.05       26.60      2.99 o 
  -5   3   7       74.60       76.34      3.75 o 
  -4   3   7       69.41       78.62      3.92 o 
  -3   3   7      121.08      133.06      5.68 o 
  -2   3   7       15.13       12.38      1.78 o 
  -1   3   7      408.14      445.06      8.05 o 
   0   3   7       73.30       75.77      4.84 o 
   1   3   7        4.29        4.66      1.36 o 
   2   3   7      116.35      128.88      5.82 o 
   3   3   7        1.86        1.24      1.15 o 
  -8   4   7       13.93       16.02      2.21 o 
  -7   4   7      115.04      133.13      6.83 o 
  -6   4   7      134.51      142.55      8.02 o 
  -5   4   7        0.09       -0.03      0.85 o 
  -4   4   7      579.18      582.20     10.49 o 
  -3   4   7       50.04       47.82      3.48 o 
  -2   4   7      105.81      109.94      6.44 o 
  -1   4   7        2.00        1.42      0.58 o 
   0   4   7        8.62        5.15      1.21 o 
   1   4   7       94.87      108.41      5.78 o 
   2   4   7       38.43       43.05      3.36 o 
   3   4   7       53.07       56.38      4.26 o 
  -8   5   7        7.49        6.86      1.45 o 
  -7   5   7       78.69       82.12      4.38 o 
  -6   5   7       47.56       49.61      4.02 o 
  -5   5   7       53.51       57.09      3.70 o 
  -4   5   7       20.99       21.63      2.13 o 
  -3   5   7      453.22      454.98     10.39 o 
  -2   5   7      209.78      235.16      9.36 o 
  -1   5   7      152.15      136.03      4.47 o 
   0   5   7      175.53      156.56      7.59 o 
   1   5   7       88.94      106.12      5.72 o 
   2   5   7        2.26        0.42      1.48 o 
   3   5   7       22.62       26.43      2.85 o 
  -8   6   7        0.10       -0.45      0.88 o 
  -7   6   7        3.44        4.94      1.19 o 
  -6   6   7      173.76      184.29      7.43 o 
  -5   6   7       25.61       23.98      2.47 o 
  -4   6   7       48.40       43.11      2.77 o 
  -3   6   7       24.29       21.60      2.51 o 
  -2   6   7      214.77      221.84     11.38 o 
  -1   6   7        7.81       10.86      2.05 o 
   0   6   7      167.97      194.76      7.68 o 
   1   6   7       18.19       14.60      3.15 o 
   2   6   7       40.40       39.70      4.52 o 
   3   6   7        1.04        1.20      0.91 o 
  -8   7   7        3.79        3.03      1.10 o 
  -7   7   7       14.00       12.31      1.66 o 
  -6   7   7       16.83       15.11      2.33 o 
  -5   7   7      109.76      113.49      5.04 o 
  -4   7   7       31.64       29.26      2.69 o 
  -3   7   7       34.58       34.78      2.95 o 
  -2   7   7      448.79      483.96     13.46 o 
  -1   7   7      120.98      107.54      5.96 o 
   0   7   7      177.65      183.38      8.63 o 
   1   7   7        0.01        0.26      1.63 o 
   2   7   7      102.42      121.28      7.71 o 
   3   7   7        3.06        0.98      0.72 o 
  -8   8   7        1.98        2.13      0.97 o 
  -7   8   7       51.35       51.99      3.20 o 
  -6   8   7        2.53        0.89      1.09 o 
  -5   8   7       71.04       87.15      5.42 o 
  -4   8   7       59.47       50.06      3.44 o 
  -3   8   7      173.31      168.81     10.03 o 
  -2   8   7       12.09        5.77      3.01 o 
  -1   8   7        1.57        0.13      1.44 o 
   0   8   7        1.11        0.69      0.85 o 
   1   8   7       46.03       47.10      5.36 o 
   2   8   7       47.95       52.90      5.05 o 
   3   8   7       20.50       19.35      2.19 o 
  -8   9   7       14.00       14.02      1.83 o 
  -7   9   7        6.83        7.65      1.81 o 
  -6   9   7        1.08        1.47      0.93 o 
  -5   9   7      223.71      232.58      7.04 o 
  -4   9   7      187.09      181.18      6.37 o 
  -3   9   7       78.61       71.83      3.87 o 
  -2   9   7       18.05       20.93      4.05 o 
  -1   9   7        0.62        1.50      1.75 o 
   0   9   7        1.49        1.44      0.93 o 
   1   9   7       22.50       27.73      4.03 o 
   2   9   7       59.66       60.08      5.13 o 
  -7  10   7       10.78        7.94      2.01 o 
  -6  10   7        0.06        0.75      1.02 o 
  -5  10   7       14.21       12.85      1.72 o 
  -4  10   7       32.00       34.89      2.90 o 
  -3  10   7       66.25       66.75      4.86 o 
  -2  10   7       68.71       72.21      7.47 o 
  -1  10   7       37.27       36.69      5.27 o 
   0  10   7        4.44        5.74      1.42 o 
   1  10   7       50.70       65.50      6.01 o 
   2  10   7        3.94        2.93      1.30 o 
  -7  11   7       10.70        9.53      2.06 o 
  -6  11   7        6.75        5.27      1.70 o 
  -5  11   7        2.17        0.29      0.77 o 
  -4  11   7      382.56      369.57      8.84 o 
  -3  11   7       20.80       19.35      2.67 o 
  -2  11   7       58.88       55.03      6.36 o 
  -1  11   7      295.02      286.43     14.10 o 
   0  11   7       29.93       25.55      2.76 o 
   1  11   7       17.50       13.81      2.90 o 
   2  11   7      230.96      241.02      9.35 o 
  -7  12   7       33.48       28.96      3.19 o 
  -6  12   7        6.08        6.68      1.82 o 
  -5  12   7       29.92       22.72      2.74 o 
  -4  12   7      120.75      116.42      4.89 o 
  -3  12   7       37.92       36.80      3.62 o 
  -2  12   7       38.65       37.53      5.29 o 
  -1  12   7        0.11       -0.38      1.96 o 
   0  12   7      364.32      358.35     10.60 o 
   1  12   7       28.35       27.44      3.68 o 
   2  12   7       64.17       63.39      4.53 o 
  -7  13   7        1.45        1.43      1.00 o 
  -6  13   7        4.38        3.53      0.96 o 
  -5  13   7       30.51       28.40      2.35 o 
  -4  13   7        4.29        6.99      1.23 o 
  -3  13   7       25.58       25.02      3.04 o 
  -2  13   7       34.27       33.80      3.37 o 
  -1  13   7      143.14      137.06      9.60 o 
   0  13   7       10.84       13.73      1.96 o 
   1  13   7        0.14        1.68      1.56 o 
   2  13   7       71.95       72.46      4.40 o 
  -7  14   7       90.92       89.87      4.67 o 
  -6  14   7        1.10        2.38      1.32 o 
  -5  14   7        2.96        4.87      1.06 o 
  -4  14   7       50.29       49.80      2.98 o 
  -3  14   7      145.04      146.26     10.72 o 
  -2  14   7       75.24       70.33      7.95 o 
  -1  14   7       12.55        7.22      2.60 o 
   0  14   7        1.29        2.34      0.85 o 
   1  14   7      104.97      104.47      6.26 o 
  -6  15   7       13.21       14.65      2.28 o 
  -5  15   7       33.10       26.72      2.05 o 
  -4  15   7        4.37        4.47      2.78 o 
  -3  15   7       18.13       15.82      2.35 o 
  -2  15   7        0.22        0.45      1.26 o 
  -1  15   7        2.93        3.41      1.70 o 
   0  15   7        0.49        1.03      0.78 o 
   1  15   7       59.04       60.52      4.47 o 
  -6  16   7        0.80        1.19      0.74 o 
  -5  16   7        2.22        1.35      0.54 o 
  -4  16   7       57.22       53.35      3.88 o 
  -3  16   7       21.08       27.43      3.26 o 
  -2  16   7       49.30       41.83      3.45 o 
  -1  16   7       41.09       45.40      3.26 o 
   0  16   7       23.44       21.72      2.07 o 
   1  16   7        1.16       -0.84      0.84 o 
  -5  17   7       32.16       27.97      1.71 o 
  -4  17   7       20.36       18.16      1.63 o 
  -3  17   7        0.06       -0.25      0.99 o 
  -2  17   7       79.98       85.34      4.82 o 
  -1  17   7       30.26       33.01      2.66 o 
   0  17   7       56.97       50.37      2.79 o 
  -4  18   7        0.13        0.62      1.06 o 
  -3  18   7       10.98       13.38      1.93 o 
  -2  18   7        2.46        0.85      1.26 o 
  -1  18   7       16.02       13.88      1.89 o 
  -4  19   7        1.62        1.54      0.91 o 
  -3  19   7       84.78       79.00      4.11 o 
  -2  19   7       25.12       25.43      2.32 o 
  -1  19   7       17.53       12.46      1.44 o 
  -4  20   7       12.52       13.35      2.54 o 
  -3  20   7       37.51       41.69      2.73 o 
  -2  20   7        0.61        0.93      0.68 o 
  -4  21   7       69.33       65.61      4.07 o 
  -3  21   7       49.60       47.33      2.53 o 
  -2  21   7        0.22       -1.05      1.05 o 
  -6   0   8       28.32       24.79      3.65 o 
  -4   0   8      319.47      348.20     10.79 o 
  -2   0   8        0.51        0.36      1.46 o 
   0   0   8      389.02      425.66     12.72 o 
  -7   1   8       35.80       37.38      2.67 o 
  -6   1   8       44.84       49.94      4.18 o 
  -5   1   8        2.60        2.69      1.16 o 
  -4   1   8       20.82       24.31      2.17 o 
  -3   1   8      203.99      221.85      6.05 o 
  -2   1   8       96.69       94.96      6.52 o 
  -1   1   8       37.94       35.70      3.19 o 
   0   1   8        5.80        8.17      1.48 o 
   1   1   8        1.87        2.32      1.24 o 
  -7   2   8       92.78       94.65      4.60 o 
  -6   2   8        0.62       -0.14      1.02 o 
  -5   2   8       32.90       36.06      2.79 o 
  -4   2   8      160.74      185.76      5.56 o 
  -3   2   8       70.67       80.93      3.64 o 
  -2   2   8      108.68      108.63      4.77 o 
  -1   2   8        1.18        0.82      0.86 o 
   0   2   8        5.34        4.19      1.17 o 
   1   2   8      177.96      188.38      7.77 o 
  -7   3   8        0.90       -0.02      0.94 o 
  -6   3   8       24.27       25.62      2.60 o 
  -5   3   8       50.61       47.09      3.12 o 
  -4   3   8        7.63        8.00      1.34 o 
  -3   3   8       23.38       18.92      1.96 o 
  -2   3   8       53.04       58.36      3.56 o 
  -1   3   8       44.61       45.34      3.55 o 
   0   3   8       13.72       13.97      1.81 o 
   1   3   8       31.95       34.85      3.51 o 
  -7   4   8        0.15       -0.01      0.74 o 
  -6   4   8       16.09       16.39      2.15 o 
  -5   4   8       80.67       89.65      4.21 o 
  -4   4   8       21.23       23.65      2.35 o 
  -3   4   8       39.46       35.58      2.41 o 
  -2   4   8      326.65      354.80      8.60 o 
  -1   4   8       11.84       10.42      2.63 o 
   0   4   8       45.43       53.64      3.16 o 
   1   4   8        1.54        2.90      1.26 o 
  -7   5   8        0.15        0.34      1.44 o 
  -6   5   8        1.07        1.21      1.10 o 
  -5   5   8        1.84        2.16      0.97 o 
  -4   5   8      102.67      118.06      4.93 o 
  -3   5   8       56.07       58.18      4.08 o 
  -2   5   8       84.19       85.50      4.25 o 
  -1   5   8        0.41        0.60      1.46 o 
   0   5   8        0.04        0.85      0.78 o 
   1   5   8        2.73       -0.89      0.95 o 
  -7   6   8        7.01        7.18      1.11 o 
  -6   6   8      129.54      135.30      5.52 o 
  -5   6   8       23.19       25.41      2.23 o 
  -4   6   8        1.38        1.24      1.28 o 
  -3   6   8       11.87       13.77      2.32 o 
  -2   6   8        9.79       11.75      2.13 o 
  -1   6   8        0.44        0.97      1.44 o 
   0   6   8       88.16       85.80      3.90 o 
   1   6   8       21.85       23.95      2.56 o 
  -7   7   8       10.49        8.63      1.16 o 
  -6   7   8        8.91        9.86      1.64 o 
  -5   7   8      100.90      101.62      5.70 o 
  -4   7   8        3.32        2.04      0.84 o 
  -3   7   8       99.48       95.64      5.68 o 
  -2   7   8       34.50       27.27      4.17 o 
  -1   7   8      163.25      188.45      6.89 o 
   0   7   8       12.44       15.29      1.72 o 
   1   7   8       75.27       75.32      4.24 o 
  -7   8   8        0.78       -0.81      0.81 o 
  -6   8   8      178.28      173.99      5.93 o 
  -5   8   8        1.24        1.35      0.77 o 
  -4   8   8        0.10        0.32      0.82 o 
  -3   8   8       21.17       22.59      2.88 o 
  -2   8   8        5.08        0.13      1.40 o 
  -1   8   8        0.49        1.07      1.18 o 
   0   8   8        7.24        9.11      1.26 o 
  -7   9   8        1.03        0.16      0.60 o 
  -6   9   8       34.43       31.35      2.45 o 
  -5   9   8        0.67        0.06      0.93 o 
  -4   9   8      180.84      187.23      5.55 o 
  -3   9   8      133.23      130.86      6.44 o 
  -2   9   8       40.02       46.64      5.23 o 
  -1   9   8        0.44       -0.44      0.99 o 
   0   9   8        5.91        5.07      0.93 o 
  -6  10   8        0.21        0.41      1.11 o 
  -5  10   8       21.88       20.21      1.72 o 
  -4  10   8      123.79      126.40      5.93 o 
  -3  10   8        0.75       -0.17      1.26 o 
  -2  10   8       53.45       45.92      5.10 o 
  -1  10   8       14.94       20.35      3.17 o 
   0  10   8      264.08      241.34      8.97 o 
  -6  11   8        3.20        2.02      0.72 o 
  -5  11   8      119.91      119.76      3.77 o 
  -4  11   8        6.08        5.79      1.57 o 
  -3  11   8       23.81       17.69      3.27 o 
  -2  11   8       12.46       12.75      2.85 o 
  -1  11   8       75.11       77.87      5.57 o 
   0  11   8        1.20        0.94      0.95 o 
  -6  12   8       14.82       11.84      1.41 o 
  -5  12   8        5.32        4.57      1.39 o 
  -4  12   8       16.83       13.60      2.57 o 
  -3  12   8        5.09        3.93      1.80 o 
  -2  12   8        6.09        5.22      1.89 o 
  -1  12   8        0.42        1.04      1.09 o 
   0  12   8        4.15        3.71      1.03 o 
  -5  13   8        2.79        4.31      1.56 o 
  -4  13   8        1.49        1.61      0.70 o 
  -3  13   8        4.32        5.36      1.93 o 
  -2  13   8        2.08        1.03      1.23 o 
  -1  13   8       26.38       24.76      2.94 o 
  -5  14   8        4.76        2.78      1.07 o 
  -4  14   8       17.85       16.67      1.79 o 
  -3  14   8       14.91       13.58      2.31 o 
  -2  14   8      121.04      124.77      7.19 o 
  -1  14   8        6.26        6.41      1.54 o 
  -5  15   8        0.07       -0.70      0.83 o 
  -4  15   8       24.55       28.89      2.12 o 
  -3  15   8       46.94       51.30      3.37 o 
  -2  15   8       33.93       32.57      3.51 o 
  -1  15   8       38.65       37.58      3.11 o 
  -4  16   8        1.91        2.98      1.23 o 
  -3  16   8        6.00        5.53      1.11 o 
  -2  16   8        2.02        2.40      1.16 o 
  -1  16   8        0.16        0.95      0.85 o 
  -3  17   8        5.76        4.56      1.19 o 
  -2  17   8        8.14        9.76      1.17 o 
  -5   0   9        3.71        7.86      1.77 o 
  -3   0   9       12.07       15.32      2.78 o 
  -6   1   9       14.00       16.99      1.54 o 
  -5   1   9        0.13       -0.29      0.59 o 
  -4   1   9      145.55      148.52      5.08 o 
  -3   1   9        4.79        4.78      1.15 o 
  -2   1   9        9.02       12.71      2.31 o 
  -6   2   9        0.14        0.12      0.73 o 
  -5   2   9        0.12        0.54      0.59 o 
  -4   2   9       29.23       22.59      1.72 o 
  -3   2   9       10.74       14.26      2.25 o 
  -2   2   9       25.86       25.93      3.13 o 
  -6   3   9       62.03       57.26      2.71 o 
  -5   3   9       20.69       18.97      1.85 o 
  -4   3   9       11.29       10.11      1.19 o 
  -3   3   9        0.11       -0.22      0.78 o 
  -2   3   9      126.84      129.22      6.98 o 
  -6   4   9       56.30       53.05      3.69 o 
  -5   4   9        7.26        9.63      1.30 o 
  -4   4   9        5.88        6.92      1.35 o 
  -3   4   9       57.45       56.33      5.10 o 
  -2   4   9        5.09        6.54      1.81 o 
  -6   5   9       13.49       12.95      1.86 o 
  -5   5   9       86.46       83.17      8.06 o 
  -4   5   9        0.97        0.49      0.71 o 
  -3   5   9        3.97        3.66      1.91 o 
  -2   5   9        6.27        4.76      1.40 o 
  -5   6   9        2.43        2.07      1.11 o 
  -4   6   9        1.02        1.24      0.76 o 
  -3   6   9       43.04       43.36      2.82 o 
  -2   6   9        4.86        6.34      1.59 o 
  -5   7   9        2.68        3.85      1.34 o 
  -4   7   9      125.32      116.69      4.57 o 
  -3   7   9       18.19       18.14      1.83 o 
  -2   7   9       69.21       69.49      4.76 o 
  -5   8   9       11.04       10.70      1.83 o 
  -4   8   9       33.82       33.67      2.40 o 
  -3   8   9       16.00       15.04      1.64 o 
  -2   8   9       37.87       34.36      3.27 o 
  -5   9   9       10.63        8.82      1.60 o 
  -4   9   9        6.04        7.05      1.13 o 
  -3   9   9        5.76        4.73      1.10 o 
  -2   9   9       18.06       15.74      2.13 o 
  -4  10   9       17.81       15.89      1.46 o 
  -3  10   9       54.30       57.59      4.06 o 
                                                 
